# Supplementary material for: Transcriptomic Responses of Wheat Anthers to Drought Stress and Antitranspirants
Source: Plants (Basel). 2025 Aug 24;14(17):2633. doi: 10.3390/plants14172633 (PMC12430781; doi:10.3390/plants14172633)
Supplement: Supplementary file 1 [file plants-14-02633-s001.zip]

Archive with 8 entries (8 files):
- Figure_S1.pdf
- Table_S1.xlsx
- Table_S2.xlsx
- Table_S3.xlsx
- Table_S4.xlsx
- Table_S5.xlsx
- Table_S6.xlsx
- Table_S7.pdf
