# Supplementary material for: Transcriptomic Responses of Wheat Anthers to Drought Stress and Antitranspirants
Source: Plants (Basel). 2025 Aug 24;14(17):2633. doi: 10.3390/plants14172633 (PMC12430781; doi:10.3390/plants14172633)
Supplement: Supplementary file 1 [file plants-14-02633-s001.zip › Table_S1.xlsx]

## Sheet: Sheet1
Table S1: Total number of reads and pseudoaligned reads per sample.
Sample Name	Rep No.	Total reads	Pseudoaligned reads	Percentage of reads pseudoaligned (%)
WW1	1	30219463	23928397	79.2
WW2	2	32917685	26172252	79.5
WW4	3	28362672	22394683	79
US1	1	27770315	21814153	78.6
US3	2	34928335	28112061	80.5
US4	3	34874095	27990867	80.3
ABA2	1	28745196	23084672	80.3
ABA3	2	35218922	28409624	80.7
ABA5	3	30071716	24208566	80.5
VG1	1	37306431	29874990	80.1
VG2	2	42926786	34734636	80.9
VG5	3	33852418	27213428	80.4
	Min	27770315	21814153	78.6
	Max	42926786	34734636	80.9
	Average	3.30995e+07	2.64949e+07	80
