# Supplementary material for: Transcriptomic Responses of Wheat Anthers to Drought Stress and Antitranspirants
Source: Plants (Basel). 2025 Aug 24;14(17):2633. doi: 10.3390/plants14172633 (PMC12430781; doi:10.3390/plants14172633)
Supplement: Supplementary file 1 [file plants-14-02633-s001.zip › Table_S2.xlsx]

## Sheet: Summary_of_DEGs
Table S2: Number of differentially expressed genes (upregulated and downregulated) in each contrast comparison with padj <0.05 and log2fold change >1 (for upreg.) and <-1 (for downreg.) values from DESeq2 analysis. Details of DEGs of each contrast are given on the next three separate sheets.
	WW vs US	ABA vs US	VG vs US
upreg2fold_0.05	626	133	697
downreg2fold_0.05	226	634	3325

## Sheet: WWvsUS_up&downreg.
Differentially expressed genes (DEGs) identified by DESeq2 in well-watered (WW) anther samples compared to unsprayed (US) samples (contrast 1). All genes differentially expressed at padj<0.05 with log2fold either upregulated (>1) or downregulated (<-1) are given in the two tables below.
DEGs_WW vs US_upregulated2fold									DEGs_WW vs US_downregulated2fold
	baseMean	log2FoldChange	lfcSE	stat	pvalue	padj				baseMean	log2FoldChange	lfcSE	stat	pvalue	padj
TraesCS6B02G049400	4292.44	1.20547	0.116098	10.3832	2.96e-25	1.69e-20			TraesCS5A02G098400	94.2244	-9.92472	1.21049	-8.19892	2.42549e-16	7.27673e-13
TraesCS6A02G034800	2483.11	1.30218	0.132693	9.81349	9.85e-23	2.81e-18			TraesCSU02G049400	4812.94	-2.37926	0.303423	-7.84138	4.45622e-15	9.4079e-12
TraesCS6B02G048700	2503.16	1.16822	0.119556	9.77128	1.5e-22	2.84e-18			TraesCS2A02G033700	780.731	-3.56217	0.46157	-7.7175	1.18633e-14	1.82766e-11
TraesCS7D02G488600	1338.87	1.59397	0.164297	9.70179	2.96e-22	4.22e-18			TraesCS7A02G131900	315.606	-1.43039	0.191895	-7.45401	9.05443e-14	1.14693e-10
TraesCS6B02G082400	1388.71	1.5706	0.16602	9.46029	3.07e-21	3.5e-17			TraesCS1A02G295600	219.978	-2.20734	0.296572	-7.44284	9.8546e-14	1.19517e-10
TraesCS7B02G193600	1365.14	1.64343	0.17684	9.29329	1.5e-20	1.42e-16			TraesCS7A02G451100	452.45	-2.49154	0.338316	-7.36455	1.77747e-13	1.97601e-10
TraesCS6B02G049500	1789.71	1.14409	0.125132	9.14308	6.07e-20	4.94e-16			TraesCS4D02G360500	34.7474	-8.48569	1.28701	-6.59334	4.30042e-11	2.35704e-08
TraesCS3D02G288600	1703.11	1.37944	0.15224	9.06099	1.29e-19	9.21e-16			TraesCS7D02G440200	536.323	-2.18671	0.334917	-6.52912	6.61581e-11	3.25099e-08
TraesCS7B02G394700	866.524	1.24017	0.140747	8.81137	1.24e-18	7.83e-15			TraesCS3A02G074600	2481.05	-2.54019	0.404101	-6.28604	3.25667e-10	1.37509e-07
TraesCS7B02G408300	1712.01	1.23694	0.143013	8.64913	5.19e-18	2.96e-14			TraesCS7D02G131400	153.265	-1.59767	0.259782	-6.15007	7.74506e-10	2.7942e-07
TraesCS3A02G102400	3639.67	1.1376	0.13297	8.55534	1.18e-17	6.09e-14			TraesCS7B02G351000	373.82	-2.23001	0.364293	-6.12148	9.27107e-10	3.26216e-07
TraesCS5A02G462100	1939.37	1.09825	0.128546	8.54368	1.3e-17	6.18e-14			TraesCS1B02G436500	63.6743	-5.34225	0.88061	-6.06653	1.30701e-09	4.40842e-07
TraesCS6D02G040800	4737.9	1.24403	0.14649	8.49228	2.03e-17	8.88e-14			TraesCS6B02G162500	114.034	-1.77381	0.303732	-5.84006	5.21808e-09	1.47981e-06
TraesCS7A02G501100	1391.83	1.45445	0.173405	8.38756	4.96e-17	2.02e-13			TraesCS3A02G275600	138.593	-3.39552	0.589873	-5.75636	8.59453e-09	2.2839e-06
TraesCS1A02G295400	3361.39	1.0152	0.122219	8.30645	9.86e-17	3.75e-13			TraesCS5B02G048500	57.7209	-2.49475	0.45421	-5.49249	3.96296e-08	9.07215e-06
TraesCS2D02G088800	133.039	2.0653	0.248962	8.29566	1.08e-16	3.85e-13			TraesCS4A02G459700	140.017	-3.08268	0.573128	-5.37869	7.50305e-08	1.53294e-05
TraesCS7A02G501000	697.233	1.4231	0.171882	8.27953	1.24e-16	4.15e-13			TraesCS2D02G417100	108.503	-3.07947	0.577914	-5.3286	9.89705e-08	1.95208e-05
TraesCS6A02G035200	4769.18	1.1165	0.135877	8.21698	2.09e-16	6.61e-13			TraesCS3B02G390700	205.918	-2.18203	0.414682	-5.26194	1.4254e-07	2.69936e-05
TraesCS7B02G408400	3328.27	1.29505	0.160614	8.06309	7.44e-16	2.02e-12			TraesCS3D02G275500	246.85	-5.34065	1.02778	-5.19631	2.03286e-07	3.65543e-05
TraesCS6B02G049200	4144.05	1.24052	0.154799	8.01372	1.11e-15	2.88e-12			TraesCS4A02G020000	461.636	-6.16642	1.19208	-5.17283	2.30576e-07	4.0071e-05
TraesCS6A02G383700	854.275	1.77648	0.22294	7.96841	1.61e-15	3.98e-12			TraesCS4A02G319700	101.796	-5.96834	1.15713	-5.15788	2.49768e-07	4.27545e-05
TraesCS5A02G318800	1117.48	1.48028	0.186364	7.94294	1.97e-15	4.69e-12			TraesCS5B02G566400	155.006	-7.20944	1.40071	-5.14701	2.64676e-07	4.46363e-05
TraesCS3A02G102500	2101.58	1.71527	0.216322	7.92925	2.2e-15	5.03e-12			TraesCS7B02G032600	88.7088	-1.32264	0.259208	-5.10261	3.34996e-07	5.4403e-05
TraesCS6B02G049100	306.772	1.2582	0.15969	7.87899	3.3e-15	7.24e-12			TraesCS6D02G100500	39.1639	-4.5921	0.912298	-5.03356	4.81461e-07	7.47799e-05
TraesCS5D02G127300	481.731	1.27353	0.163355	7.79612	6.38e-15	1.3e-11			TraesCS6D02G289900	106.511	-2.32857	0.464303	-5.01519	5.29814e-07	8.03204e-05
TraesCS6D02G040700	5225.29	1.19388	0.153304	7.78768	6.82e-15	1.34e-11			TraesCS2B02G047400	224.69	-5.76948	1.15541	-4.99345	5.93107e-07	8.85033e-05
TraesCS6D02G040300	904.576	1.16641	0.149973	7.77749	7.4e-15	1.36e-11			TraesCS5A02G424700	200.908	-2.82353	0.573616	-4.92233	8.55178e-07	0.000119771
TraesCS6D02G046600	1404.46	1.02665	0.131956	7.78024	7.24e-15	1.36e-11			TraesCS4A02G066100	59.079	-3.86355	0.791728	-4.87989	1.06146e-06	0.00014406
TraesCS6A02G071300	5987.54	1.16237	0.149776	7.76076	8.44e-15	1.5e-11			TraesCS2B02G471600	1289.62	-7.07003	1.45758	-4.85054	1.23127e-06	0.000165922
TraesCS5B02G204400	635.445	1.61055	0.207754	7.75219	9.03e-15	1.51e-11			TraesCS1D02G414700	42.2428	-4.42279	0.913692	-4.84056	1.29472e-06	0.000173243
TraesCS7B02G394600	1363.53	1.07085	0.13808	7.75528	8.82e-15	1.51e-11			TraesCS2D02G575200	31.3361	-2.74723	0.569877	-4.82074	1.43026e-06	0.000190041
TraesCS6B02G048300	1314.94	1.06104	0.137048	7.74214	9.78e-15	1.59e-11			TraesCS3B02G178200	443.563	-1.89947	0.395079	-4.80782	1.52587e-06	0.000198579
TraesCS6D02G368700	2162.19	1.40572	0.181992	7.72404	1.13e-14	1.78e-11			TraesCS6B02G201700	187.152	-1.52617	0.31802	-4.79896	1.59489e-06	0.00020615
TraesCS2B02G106500	232.92	1.83958	0.23866	7.70796	1.28e-14	1.92e-11			TraesCS5A02G369800	389.608	-5.7817	1.20533	-4.79676	1.61249e-06	0.000207953
TraesCS5D02G485500	762.85	1.23749	0.162471	7.61669	2.6e-14	3.71e-11			TraesCS7A02G479600	13.3555	-7.10267	1.48801	-4.77328	1.81249e-06	0.000228069
TraesCS1A02G287800	3034.36	1.05587	0.139301	7.57974	3.46e-14	4.81e-11			TraesCS1B02G248600	110.664	-2.47608	0.521373	-4.74915	2.04269e-06	0.000253125
TraesCS5D02G003600	347.032	2.23897	0.29551	7.57664	3.55e-14	4.81e-11			TraesCS6A02G350700	26.4976	-5.62026	1.19042	-4.72123	2.34428e-06	0.000284317
TraesCS3A02G388100	235.375	1.41805	0.189347	7.48915	6.93e-14	8.98e-11			TraesCS6A02G223000	250.22	-1.16917	0.250178	-4.67334	2.96339e-06	0.000349729
TraesCS3B02G167600	1857.77	1.02445	0.137614	7.44437	9.74e-14	1.2e-10			TraesCS3D02G352400	309.73	-2.59764	0.556468	-4.66808	3.04027e-06	0.000358061
TraesCS3B02G217600	205.314	2.72266	0.366827	7.42221	1.15e-13	1.34e-10			TraesCS2D02G440600	60.6391	-1.34068	0.288422	-4.64831	3.34658e-06	0.000387727
TraesCS1B02G386200	6165.39	1.03854	0.140749	7.37867	1.6e-13	1.82e-10			TraesCS1A02G340100	516.17	-3.83077	0.828837	-4.62186	3.80313e-06	0.000430987
TraesCS5B02G140600	408.956	2.22593	0.30299	7.34654	2.03e-13	2.19e-10			TraesCS5A02G369900	41.5612	-4.52413	0.984988	-4.59308	4.36748e-06	0.000480921
TraesCS1A02G171800	115.065	1.89976	0.259032	7.33407	2.23e-13	2.36e-10			TraesCS4D02G243000	75.9176	-3.49245	0.761454	-4.58656	4.50613e-06	0.000491125
TraesCS6A02G035100	3250.08	1.12507	0.153976	7.30681	2.74e-13	2.84e-10			TraesCS1B02G294300	5487.15	-1.296	0.285827	-4.53422	5.78176e-06	0.000601406
TraesCS6A02G040500	1838.6	1.06416	0.145843	7.29659	2.95e-13	3e-10			TraesCS4B02G059200	32.1715	-4.31473	0.966995	-4.462	8.11964e-06	0.000814852
TraesCS6B02G422900	1159.35	1.73508	0.238253	7.28251	3.28e-13	3.28e-10			TraesCS3D02G104500	22.1877	-3.42262	0.767189	-4.46124	8.14857e-06	0.000816318
TraesCS6B02G049000	2125.52	1.14831	0.158216	7.25782	3.93e-13	3.8e-10			TraesCS6A02G295000	289.919	-5.60707	1.26788	-4.42239	9.76167e-06	0.000956073
TraesCS3D02G396400	6040.93	1.33136	0.18363	7.25024	4.16e-13	3.95e-10			TraesCS1D02G369400	239.771	-2.2727	0.514416	-4.41802	9.96095e-06	0.000969452
TraesCS2D02G089000	124.771	1.69183	0.235095	7.19639	6.18e-13	5.68e-10			TraesCS2D02G147800	67.9265	-1.94615	0.441019	-4.41284	1.02023e-05	0.000987747
TraesCS1D02G366600	2427.57	1.01144	0.141078	7.16933	7.54e-13	6.82e-10			TraesCS5D02G565600	248.938	-2.43664	0.554511	-4.39422	1.11171e-05	0.00105616
TraesCS5B02G122500	115.314	1.63556	0.228793	7.14867	8.76e-13	7.7e-10			TraesCS3D02G273600	162.374	-2.25832	0.514399	-4.39021	1.13242e-05	0.00107226
TraesCS1B02G386400	8473.54	1.0354	0.145125	7.1345	9.71e-13	8.26e-10			TraesCS3A02G112900	128.945	-2.99727	0.683836	-4.38302	1.17044e-05	0.00109913
TraesCS5A02G461300	467.307	1.12961	0.158392	7.13175	9.91e-13	8.31e-10			TraesCS2B02G414400	17.7201	-5.65806	1.29755	-4.36056	1.29731e-05	0.00120048
TraesCS2A02G290800	1086.55	1.5422	0.216308	7.12965	1.01e-12	8.31e-10			TraesCS4B02G169700	96.9029	-3.36058	0.777673	-4.32133	1.5509e-05	0.00140325
TraesCS1B02G357600	1760.89	1.1407	0.1616	7.0588	1.68e-12	1.29e-09			TraesCS1D02G400300	27.3481	-2.86153	0.666062	-4.29618	1.73765e-05	0.00153803
TraesCS3D02G340800	2145.41	1.01815	0.144443	7.04881	1.8e-12	1.37e-09			TraesCS4A02G098600	85.9059	-3.04671	0.714949	-4.26144	2.03116e-05	0.00174368
TraesCS6A02G117200	2045.87	1.07467	0.152697	7.03793	1.95e-12	1.44e-09			TraesCS6B02G160900	190.579	-2.35982	0.557396	-4.23365	2.29931e-05	0.00192743
TraesCS1B02G244900	2081.44	1.10447	0.158919	6.94991	3.66e-12	2.6e-09			TraesCS4D02G174700	30.3679	-4.79844	1.13484	-4.2283	2.35462e-05	0.0019709
TraesCS1D02G373800	8042.44	1.01141	0.146744	6.89234	5.49e-12	3.82e-09			TraesCS6A02G111700	109.577	-4.67151	1.10595	-4.22399	2.4001e-05	0.00200308
TraesCS3A02G357500	3476.77	1.21568	0.176698	6.87999	5.99e-12	4.11e-09			TraesCS3D02G115100	143.447	-4.93259	1.16929	-4.21846	2.45977e-05	0.0020439
TraesCS4A02G066700	319.05	1.84973	0.268933	6.87805	6.07e-12	4.12e-09			TraesCS1A02G235000	67.0483	-2.75553	0.655446	-4.20406	2.62171e-05	0.00215336
TraesCS1B02G376600	1721.32	1.05509	0.153564	6.87069	6.39e-12	4.19e-09			TraesCS3D02G221100	49.4868	-1.61517	0.38668	-4.17702	2.95351e-05	0.00239823
TraesCS7B02G341600	566.799	1.16014	0.168808	6.87255	6.31e-12	4.19e-09			TraesCS3D02G045500	68.4476	-7.05067	1.69616	-4.15684	3.22676e-05	0.0025979
TraesCS7B02G336700	2459.76	1.04533	0.152202	6.86808	6.51e-12	4.21e-09			TraesCS3D02G434900	102.08	-1.00535	0.243151	-4.13469	3.55441e-05	0.00280621
TraesCS3B02G434500	6040.95	1.42048	0.209746	6.7724	1.27e-11	7.93e-09			TraesCS3D02G348900	38.3135	-1.51721	0.367826	-4.12479	3.7107e-05	0.00290147
TraesCS6B02G082500	1411.08	1.13465	0.167751	6.76388	1.34e-11	8.32e-09			TraesCS2B02G219900	13.1088	-3.81587	0.926036	-4.12065	3.77803e-05	0.00294202
TraesCS7A02G384700	534.192	1.60483	0.237387	6.76039	1.38e-11	8.44e-09			TraesCS5A02G384100	20.8042	-5.90201	1.43287	-4.11901	3.80497e-05	0.00295356
TraesCS7D02G488500	932.576	1.14879	0.170108	6.75329	1.45e-11	8.76e-09			TraesCS3D02G351900	293.446	-2.04095	0.496502	-4.11066	3.94521e-05	0.00304722
TraesCS3B02G390100	1875.82	1.13015	0.167823	6.73416	1.65e-11	9.89e-09			TraesCS4B02G205700	123.799	-2.82075	0.68662	-4.10816	3.98823e-05	0.00307628
TraesCS3A02G401600	6724.14	1.3391	0.198934	6.73135	1.68e-11	9.98e-09			TraesCS5D02G526300	70.4391	-1.16911	0.284662	-4.10703	4.00774e-05	0.00308627
TraesCS5B02G319300	938.502	1.47363	0.219824	6.70367	2.03e-11	1.19e-08			TraesCS1D02G293000	26.923	-5.2088	1.27162	-4.09617	4.20035e-05	0.0032095
TraesCS6D02G046200	2370.58	1.18223	0.177463	6.66188	2.7e-11	1.57e-08			TraesCS3A02G378700	21.7386	-2.48049	0.60995	-4.0667	4.76835e-05	0.00359531
TraesCS1A02G275400	401.888	1.49207	0.224087	6.65842	2.77e-11	1.59e-08			TraesCS1D02G048500	53.9656	-3.11735	0.768738	-4.05516	5.01007e-05	0.00373313
TraesCS6D02G040200	5910.32	1.07991	0.16315	6.61912	3.61e-11	2.03e-08			TraesCS2A02G396100	16.1087	-6.39749	1.58155	-4.04507	5.23085e-05	0.00387736
TraesCS5D02G420300	466.075	1.05192	0.159482	6.59586	4.23e-11	2.34e-08			TraesCS3D02G046700	68.8864	-5.48104	1.35759	-4.03733	5.40633e-05	0.00399703
TraesCS6A02G401600	272.604	1.23464	0.18752	6.584	4.58e-11	2.46e-08			TraesCS3D02G192100	220.568	-5.94641	1.473	-4.03693	5.41552e-05	0.00399864
TraesCS6A02G059000	2411.43	1.0108	0.153977	6.56459	5.22e-11	2.7e-08			TraesCS3A02G077100	61.3976	-3.11494	0.775217	-4.01815	5.86559e-05	0.00428719
TraesCS3D02G400600	227.725	1.57233	0.239893	6.5543	5.59e-11	2.87e-08			TraesCS4D02G042000	210.099	-1.21095	0.301553	-4.01572	5.92645e-05	0.00431994
TraesCS4A02G100200	617.636	1.0706	0.163426	6.55099	5.72e-11	2.91e-08			TraesCSU02G122200	16.0709	-6.39151	1.59152	-4.01599	5.9198e-05	0.00431994
TraesCS3A02G357400	3120.76	1.19822	0.18305	6.54588	5.91e-11	2.98e-08			TraesCS7A02G325700	84.8628	-2.91121	0.725263	-4.014	5.96991e-05	0.00434606
TraesCS6D02G385500	3225.87	1.05164	0.160963	6.53346	6.43e-11	3.21e-08			TraesCS5A02G243900	23.796	-4.42631	1.10348	-4.01125	6.03992e-05	0.00437586
TraesCS4B02G344700	3471.09	1.44063	0.220983	6.51921	7.07e-11	3.42e-08			TraesCS2D02G154300	31.0263	-4.20525	1.05222	-3.99653	6.42774e-05	0.00463194
TraesCS6A02G034600	3108.8	1.03716	0.159103	6.51883	7.09e-11	3.42e-08			TraesCS6D02G162900	517.359	-1.23049	0.307988	-3.99527	6.46196e-05	0.00464134
TraesCS7D02G228500	388.059	1.79111	0.276205	6.48471	8.89e-11	4.22e-08			TraesCS4D02G209700	24.6359	-2.43312	0.613951	-3.96306	7.39956e-05	0.00516267
TraesCS1B02G380200	2004.24	1.05921	0.163565	6.47575	9.43e-11	4.44e-08			TraesCS5A02G033800	19.181	-5.11556	1.29239	-3.95823	7.55057e-05	0.00522962
TraesCS2D02G220500	3510.2	1.11123	0.171657	6.47351	9.58e-11	4.47e-08			TraesCS3B02G308100	160.673	-2.49327	0.630443	-3.95479	7.66028e-05	0.00528634
TraesCS1A02G368000	1057.99	1.65448	0.257946	6.41405	1.42e-10	6.57e-08			TraesCS4B02G197300	10.1482	-4.20252	1.06746	-3.93691	8.25364e-05	0.00562095
TraesCS3A02G144200	6510.84	1.70367	0.266336	6.39668	1.59e-10	7.24e-08			TraesCS3D02G045800	20.516	-6.74656	1.71558	-3.93252	8.40594e-05	0.00570423
TraesCS6B02G078200	1911.97	1.0294	0.161027	6.3927	1.63e-10	7.37e-08			TraesCS2D02G283900	14.3933	-6.22873	1.58514	-3.92944	8.51438e-05	0.00576409
TraesCS7A02G370200	902.246	1.07735	0.16954	6.35451	2.09e-10	9.31e-08			TraesCS5B02G054200	48.4712	-2.0011	0.50943	-3.92811	8.56153e-05	0.00578228
TraesCS4D02G243600	341.84	1.358	0.215168	6.31136	2.77e-10	1.19e-07			TraesCS2D02G073900	26.3469	-4.16508	1.06308	-3.91793	8.9311e-05	0.00598227
TraesCSU02G058800	1322.03	1.40012	0.222194	6.30136	2.95e-10	1.26e-07			TraesCS4A02G392400	86.0284	-2.07352	0.529899	-3.91305	9.1136e-05	0.00608306
TraesCS1A02G287700	1552.6	1.06768	0.16978	6.28863	3.2e-10	1.36e-07			TraesCS4A02G423600	396.774	-4.22672	1.08118	-3.90935	9.25429e-05	0.00616737
TraesCS5A02G138300	89.7124	1.81746	0.289218	6.28402	3.3e-10	1.38e-07			TraesCS5D02G050800	244.406	-4.67784	1.1971	-3.90764	9.32003e-05	0.00619907
TraesCS4B02G244300	246.898	1.25113	0.199531	6.27035	3.6e-10	1.47e-07			TraesCS3D02G092900	72.0571	-2.17505	0.557996	-3.89797	9.70024e-05	0.00640981
TraesCS7A02G261100	1172.24	1.67274	0.266759	6.27059	3.6e-10	1.47e-07			TraesCS3D02G046300	149.744	-5.96683	1.53145	-3.8962	9.77138e-05	0.00644662
TraesCS5B02G317200	828.138	1.29071	0.206325	6.25574	3.96e-10	1.6e-07			TraesCS4B02G208900	27.1882	-1.72844	0.444045	-3.89249	9.92213e-05	0.00653096
TraesCS4A02G213400	302.596	1.74186	0.279809	6.22519	4.81e-10	1.93e-07			TraesCS2D02G415800	175.032	-1.29053	0.331841	-3.889	0.000100658	0.00660262
TraesCS1B02G357400	1163.8	1.14052	0.18373	6.2076	5.38e-10	2.14e-07			TraesCS1B02G047600	24.6814	-5.4819	1.41279	-3.88019	0.000104376	0.00680978
TraesCS3A02G534100	5059.57	1.06424	0.171505	6.2053	5.46e-10	2.16e-07			TraesCS3A02G151300	406.354	-1.58649	0.409054	-3.87845	0.000105125	0.00684057
TraesCS7A02G490900	742.182	1.05927	0.171001	6.19453	5.85e-10	2.27e-07			TraesCS2B02G090100	8.84075	-5.51229	1.42448	-3.86968	0.00010898	0.00703521
TraesCS4A02G252600	418.844	1.38325	0.224033	6.1743	6.65e-10	2.53e-07			TraesCS2B02G322100	271.847	-3.28255	0.848536	-3.86848	0.000109514	0.00706167
TraesCS4D02G207500	1548.54	1.16161	0.188397	6.16572	7.02e-10	2.65e-07			TraesCS2A02G312900	81.8909	-6.04941	1.56599	-3.86299	0.000112006	0.00718984
TraesCS6A02G270300	129.764	1.41988	0.23037	6.16346	7.12e-10	2.65e-07			TraesCS7D02G322400	17.2955	-5.57251	1.44638	-3.85272	0.000116813	0.00745644
TraesCS7B02G264200	340.491	1.3244	0.214847	6.1644	7.08e-10	2.65e-07			TraesCS5A02G237600	48.7169	-2.20994	0.57408	-3.84954	0.000118341	0.00753706
TraesCS5A02G382400	1449.25	1.18972	0.193279	6.15545	7.49e-10	2.75e-07			TraesCS4B02G212300	283.652	-2.22158	0.577964	-3.84381	0.000121139	0.00766386
TraesCS2D02G026900	141.577	1.61176	0.262282	6.14515	7.99e-10	2.86e-07			TraesCS2D02G449300	1634.98	-7.37858	1.92258	-3.83785	0.000124117	0.00779173
TraesCS6B02G079200	2768.71	1.02468	0.166908	6.13916	8.3e-10	2.94e-07			TraesCS6B02G383800	195.977	-5.05095	1.32443	-3.81367	0.000136921	0.00846504
TraesCS2A02G214700	1370.57	1.0242	0.167362	6.11966	9.38e-10	3.28e-07			TraesCS7D02G211700	29.8312	-4.00365	1.05088	-3.80981	0.000139073	0.00856093
TraesCS5D02G391700	1505.33	1.19757	0.196166	6.10485	1.03e-09	3.58e-07			TraesCS1B02G201100	38.5522	-1.51114	0.396985	-3.80655	0.000140922	0.00863743
TraesCS5A02G317400	330.84	1.88701	0.309464	6.09766	1.08e-09	3.72e-07			TraesCS1D02G049400	24.9907	-4.11981	1.08365	-3.80178	0.000143662	0.00876771
TraesCS2D02G288700	1077.54	1.48282	0.243297	6.09469	1.1e-09	3.77e-07			TraesCS4B02G212200	504.243	-1.75678	0.462386	-3.79939	0.000145055	0.00883378
TraesCS7B02G336900	1356.63	1.32583	0.218338	6.07238	1.26e-09	4.28e-07			TraesCS4A02G068300	9.50271	-5.61471	1.48116	-3.79075	0.000150193	0.00905955
TraesCS7D02G263100	1242.81	1.82398	0.300897	6.0618	1.35e-09	4.49e-07			TraesCS1A02G364100	52.758	-2.45979	0.649653	-3.78631	0.000152899	0.0092033
TraesCS7B02G063000	1101.65	1.07854	0.178001	6.05917	1.37e-09	4.53e-07			TraesCS2B02G132100	7.99828	-6.35572	1.67882	-3.78582	0.000153202	0.00921186
TraesCS6B02G082100	311.108	1.42877	0.23601	6.05387	1.41e-09	4.66e-07			TraesCS7A02G209800	8.80887	-6.4996	1.71962	-3.77968	0.000157028	0.00939234
TraesCS6D02G069400	3399.5	1.37167	0.22661	6.05299	1.42e-09	4.66e-07			TraesCS6B02G139800	72.6949	-4.91163	1.30344	-3.76822	0.000164418	0.00974236
TraesCS6A02G040200	378.493	1.03016	0.170652	6.03663	1.57e-09	5.07e-07			TraesCS4B02G053900	88.0875	-6.70466	1.77969	-3.76732	0.00016501	0.0097673
TraesCS3A02G377600	1948.81	1.41341	0.235794	5.99427	2.04e-09	6.4e-07			TraesCS2B02G483000	9.32024	-4.0557	1.07736	-3.76447	0.000166903	0.00985888
TraesCS1B02G193300	98.9166	1.61733	0.270325	5.9829	2.19e-09	6.75e-07			TraesCS7D02G199900	65.9687	-2.31729	0.615775	-3.76321	0.000167745	0.00988811
TraesCS4A02G293700	912.427	1.69408	0.286302	5.91711	3.28e-09	9.88e-07			TraesCS4D02G212300	212.822	-1.87488	0.4987	-3.75953	0.000170233	0.0100244
TraesCS1D02G172300	44.7431	2.75384	0.466198	5.90701	3.48e-09	1.04e-06			TraesCS1A02G224200	39.8028	-3.91472	1.04219	-3.75625	0.000172481	0.0101254
TraesCS5B02G318000	680.668	1.79287	0.304116	5.89535	3.74e-09	1.1e-06			TraesCS7D02G001300	8.33399	-6.42911	1.71365	-3.7517	0.000175639	0.0102787
TraesCS1A02G102700	472.736	1.60723	0.272893	5.8896	3.87e-09	1.13e-06			TraesCS7B02G388700	28.0386	-8.1736	2.18863	-3.73457	0.000188035	0.0108376
TraesCS3B02G170800	7526.78	1.76764	0.300397	5.88436	4e-09	1.16e-06			TraesCS3D02G138100	82.0424	-4.80997	1.28999	-3.72868	0.000192487	0.0110495
TraesCS3D02G351400	546.582	1.30955	0.224071	5.84434	5.09e-09	1.46e-06			TraesCS3B02G155100	41.1953	-3.17256	0.854007	-3.71491	0.000203272	0.0115064
TraesCS3D02G539300	5554.12	1.02129	0.174753	5.84418	5.09e-09	1.46e-06			TraesCS4D02G186100	145.054	-4.02669	1.08652	-3.70604	0.000210523	0.0118345
TraesCS7A02G056700	458.059	1.11923	0.191707	5.83822	5.28e-09	1.49e-06			TraesCSU02G125200	58.1917	-1.17925	0.318276	-3.70512	0.000211288	0.0118425
TraesCS5A02G228800	613.56	1.06612	0.183925	5.7965	6.77e-09	1.89e-06			TraesCS2A02G305300	284.01	-3.59283	0.976948	-3.67761	0.00023543	0.0129019
TraesCS5B02G388700	122.971	2.64502	0.457741	5.77843	7.54e-09	2.06e-06			TraesCS7D02G277400	29.9055	-1.55676	0.423647	-3.67466	0.000238169	0.0130289
TraesCS6B02G000900	276.247	1.43008	0.247609	5.77556	7.67e-09	2.08e-06			TraesCS1B02G061900	64.0373	-2.60295	0.710599	-3.66304	0.000249238	0.0135435
TraesCS2B02G416100	295.402	1.65055	0.286402	5.76308	8.26e-09	2.21e-06			TraesCS3A02G113900	70.1572	-2.65873	0.726175	-3.66129	0.000250953	0.0135977
TraesCSU02G120800	255.007	1.49392	0.259604	5.75462	8.68e-09	2.29e-06			TraesCS2D02G109200	15.9064	-6.37541	1.7457	-3.65207	0.000260134	0.0139889
TraesCS3A02G320100	793.569	1.40002	0.244169	5.73382	9.82e-09	2.54e-06			TraesCS7B02G192700	5.06917	-5.69794	1.56121	-3.64969	0.000262559	0.0140927
TraesCS1D02G241400	579.239	1.21386	0.212481	5.71281	1.11e-08	2.84e-06			TraesCS6D02G275600	439.938	-4.57459	1.2561	-3.6419	0.000270633	0.0144851
TraesCS3D02G152900	6022.21	1.5916	0.279188	5.70079	1.19e-08	3.03e-06			TraesCS2D02G311400	121.766	-6.31959	1.7424	-3.62694	0.000286803	0.0152078
TraesCS2D02G114200	225.208	1.88041	0.331098	5.67931	1.35e-08	3.43e-06			TraesCSU02G103000	169.378	-2.09707	0.579122	-3.62111	0.000293339	0.0155111
TraesCS2B02G378900	193.076	1.64178	0.289589	5.66935	1.43e-08	3.62e-06			TraesCS4A02G495100	68.3596	-1.69184	0.469273	-3.60523	0.000311879	0.0162949
TraesCS3D02G351300	680.791	1.23355	0.218245	5.65213	1.58e-08	3.96e-06			TraesCS3D02G351700	3136.74	-1.00381	0.278514	-3.60414	0.000313184	0.0163481
TraesCS2A02G091100	311.732	1.47594	0.261179	5.65108	1.59e-08	3.97e-06			TraesCS2B02G521800	15.3569	-3.11232	0.864663	-3.59946	0.000318883	0.0165626
TraesCS3D02G381400	251.821	1.51512	0.268735	5.63798	1.72e-08	4.26e-06			TraesCS3A02G322600	13.9992	-2.9608	0.822656	-3.59907	0.000319354	0.016564
TraesCS2D02G195800	144.15	1.5971	0.28366	5.63033	1.8e-08	4.4e-06			TraesCS7D02G061400	1265.1	-1.61957	0.450334	-3.59638	0.000322682	0.016691
TraesCS7D02G428400	1244.63	1.01353	0.180899	5.60274	2.11e-08	5.07e-06			TraesCS5B02G372200	74.0532	-4.94214	1.37609	-3.59144	0.000328855	0.0169641
TraesCS2B02G125400	44.5265	3.19084	0.571635	5.58195	2.38e-08	5.7e-06			TraesCS2D02G381900	144.395	-1.50398	0.418938	-3.58999	0.000330694	0.0170128
TraesCS6D02G006200	548.707	1.18639	0.21265	5.57909	2.42e-08	5.74e-06			TraesCS4A02G179000	42.5373	-1.30483	0.364578	-3.57902	0.000344888	0.0175844
TraesCS4D02G061500	507.027	1.14286	0.205538	5.56032	2.69e-08	6.37e-06			TraesCS1B02G352400	1009.81	-3.08814	0.863927	-3.57454	0.000350839	0.0178081
TraesCS6A02G124100	290.026	1.06559	0.191787	5.55613	2.76e-08	6.47e-06			TraesCS1A02G093000	42.6499	-2.8647	0.80215	-3.57128	0.000355237	0.0179833
TraesCS7D02G252400	143.414	1.95431	0.351699	5.55676	2.75e-08	6.47e-06			TraesCS6A02G008000	28.4105	-3.04104	0.853922	-3.56127	0.000369068	0.0185681
TraesCS6A02G258700	33.2806	2.26522	0.409162	5.53625	3.09e-08	7.22e-06			TraesCS1D02G284000	5288.22	-1.2754	0.358283	-3.55975	0.000371215	0.0186268
TraesCS6A02G117400	710.034	1.22363	0.221342	5.52823	3.23e-08	7.53e-06			TraesCS1B02G299500	36.554	-1.40042	0.39442	-3.55058	0.000384379	0.019119
TraesCS1A02G242500	1482.47	1.14296	0.207139	5.51786	3.43e-08	7.95e-06			TraesCSU02G056900	32.6248	-1.83397	0.516915	-3.54791	0.000388298	0.0192635
TraesCS4A02G085600	520.671	1.15367	0.209514	5.5064	3.66e-08	8.45e-06			TraesCS7A02G389600	60.2982	-1.24081	0.350987	-3.5352	0.00040747	0.0199885
TraesCS6A02G321400	166.901	1.59543	0.291583	5.47162	4.46e-08	1e-05			TraesCS4B02G225400	22.4757	-7.85467	2.22475	-3.53059	0.000414629	0.0202352
TraesCS4D02G132200	1462.69	1.68019	0.307197	5.46943	4.51e-08	1.01e-05			TraesCS3A02G034500	111.501	-6.51862	1.85136	-3.52098	0.000429955	0.0208227
TraesCS2D02G115700	810.271	1.83803	0.336468	5.46272	4.69e-08	1.04e-05			TraesCS5A02G163500	28.2864	-2.86776	0.815257	-3.51762	0.000435435	0.0210281
TraesCS7A02G171700	509.173	1.09114	0.200515	5.44168	5.28e-08	1.16e-05			TraesCSU02G032900	112.194	-1.68406	0.480088	-3.50781	0.00045181	0.0217151
TraesCS4D02G320100	3569.93	1.16765	0.214742	5.43746	5.4e-08	1.18e-05			TraesCS2A02G113700	15.2892	-3.75088	1.07063	-3.50344	0.000459284	0.0220371
TraesCS5B02G485700	679.885	1.14031	0.209848	5.43396	5.51e-08	1.19e-05			TraesCS1B02G381500	466.875	-3.0768	0.878755	-3.50132	0.000462955	0.0221759
TraesCS4B02G029900	146.059	1.42626	0.262635	5.43058	5.62e-08	1.21e-05			TraesCS1B02G299600	41.9986	-1.31802	0.376581	-3.49996	0.000465326	0.0222521
TraesCS5A02G316600	1179.84	1.3029	0.239956	5.42973	5.64e-08	1.21e-05			TraesCS7A02G226900	51.9994	-2.70346	0.773932	-3.49314	0.000477371	0.0226948
TraesCS5D02G323700	525.75	1.95643	0.360894	5.42107	5.92e-08	1.26e-05			TraesCS1A02G175500	1213.35	-1.64376	0.470629	-3.49268	0.000478194	0.022715
TraesCS3B02G390000	2147.74	1.14056	0.210601	5.41573	6.1e-08	1.28e-05			TraesCS3B02G442400	246.69	-1.01091	0.28956	-3.4912	0.000480852	0.0227654
TraesCS2A02G452700	329.885	1.99823	0.369039	5.41468	6.14e-08	1.29e-05			TraesCS5A02G329100	17.1998	-3.30133	0.945781	-3.49059	0.000481963	0.022799
TraesCS2D02G370500	4561.97	1.78338	0.330137	5.40194	6.59e-08	1.37e-05			TraesCS2A02G225200	702.505	-1.03574	0.297409	-3.48255	0.000496655	0.0233391
TraesCS1A02G156400	1175.89	1.02093	0.189033	5.40081	6.63e-08	1.38e-05			TraesCSU02G000200	122.014	-1.16729	0.335278	-3.48156	0.000498493	0.0234045
TraesCS5D02G474000	769.536	1.38321	0.256233	5.39826	6.73e-08	1.38e-05			TraesCS7A02G051700	56.8806	-2.03238	0.584221	-3.47879	0.00050369	0.0235919
TraesCS1D02G242400	2649.42	1.37878	0.255554	5.39525	6.84e-08	1.4e-05			TraesCS1B02G381200	171.759	-3.51734	1.01764	-3.45635	0.000547534	0.0251698
TraesCS3B02G308500	934.008	1.13705	0.211688	5.37133	7.82e-08	1.58e-05			TraesCS6A02G173800	52.7523	-1.40859	0.407864	-3.45359	0.000553184	0.0253681
TraesCS3D02G370700	1303.38	1.45178	0.270298	5.37104	7.83e-08	1.58e-05			TraesCS3B02G257800	12.4742	-3.17744	0.920853	-3.45055	0.000559455	0.0255979
TraesCS2A02G359600	220.352	1.7807	0.331877	5.36555	8.07e-08	1.62e-05			TraesCS7A02G030100	27.1506	-2.78058	0.805899	-3.45029	0.00055999	0.0255979
TraesCS7B02G167900	6727.12	1.84716	0.345288	5.34961	8.81e-08	1.76e-05			TraesCS2A02G449800	724.057	-5.36153	1.56148	-3.43361	0.000595594	0.026845
TraesCS7D02G381200	717.993	1.53122	0.286396	5.3465	8.97e-08	1.78e-05			TraesCS3A02G137300	104.284	-1.91045	0.556411	-3.43352	0.000595791	0.026845
TraesCS4A02G151600	2403.93	1.73048	0.323767	5.34485	9.05e-08	1.79e-05			TraesCS1B02G446900	602.91	-5.23039	1.52855	-3.42181	0.000622067	0.0278547
TraesCS6B02G205000	1067.84	1.14845	0.215665	5.32518	1.01e-07	1.98e-05			TraesCS7A02G333100	235.511	-1.8534	0.542562	-3.41602	0.000635438	0.0283865
TraesCS2B02G134100	387.006	1.40244	0.263622	5.31989	1.04e-07	2.03e-05			TraesCS1B02G134500	105.788	-1.11025	0.325224	-3.41379	0.000640656	0.0285749
TraesCS1B02G277500	2021.7	1.44996	0.273852	5.2947	1.19e-07	2.31e-05			TraesCS4B02G172700	81.6349	-5.05229	1.48668	-3.39838	0.00067786	0.0300228
TraesCS4B02G137500	1809.72	1.56269	0.296423	5.27181	1.35e-07	2.61e-05			TraesCS4A02G068200	56.7227	-2.90335	0.854622	-3.39723	0.00068072	0.0300794
TraesCS1D02G075400	561.904	1.43179	0.27166	5.27051	1.36e-07	2.62e-05			TraesCS5B02G559400	28.5363	-2.82741	0.832393	-3.39672	0.000681983	0.0300885
TraesCS4D02G186700	1236.61	1.08439	0.205777	5.26972	1.37e-07	2.62e-05			TraesCS2B02G132500	8.30181	-5.41799	1.59754	-3.39145	0.000695233	0.0305628
TraesCS2B02G307200	528.866	1.64598	0.312569	5.26597	1.39e-07	2.66e-05			TraesCS4D02G063100	291.272	-3.55503	1.04894	-3.38918	0.00070102	0.0307746
TraesCS4B02G019600	1116.74	1.0789	0.206193	5.23249	1.67e-07	3.09e-05			TraesCS3B02G131200	83.0989	-2.62684	0.777625	-3.37803	0.000730078	0.0317921
TraesCS6B02G077800	124.427	1.34658	0.257333	5.23284	1.67e-07	3.09e-05			TraesCS2A02G531400	100.323	-2.07072	0.613903	-3.37305	0.000743411	0.0321517
TraesCS7A02G469300	108.197	3.49136	0.667318	5.23193	1.68e-07	3.09e-05			TraesCS2A02G126100	142.41	-1.11565	0.330791	-3.37268	0.000744408	0.0321704
TraesCS5B02G058200	2648.3	1.00438	0.192046	5.22988	1.7e-07	3.11e-05			TraesCS4D02G197700	47.8267	-2.8455	0.843898	-3.37185	0.000746647	0.0322427
TraesCS7A02G210100	5220.28	1.36018	0.260829	5.21486	1.84e-07	3.35e-05			TraesCS4D02G212400	69.1827	-1.64203	0.487169	-3.37055	0.000750181	0.0323219
TraesCS6A02G223800	192.683	1.95383	0.374993	5.21032	1.89e-07	3.41e-05			TraesCS3A02G357800	854.028	-1.03355	0.306821	-3.36859	0.000755549	0.032448
TraesCS2D02G181900	130.457	1.32695	0.255438	5.19482	2.05e-07	3.66e-05			TraesCS4A02G032300	14.115	-3.69089	1.0957	-3.36851	0.000755758	0.032448
TraesCS2A02G114900	290.523	1.40939	0.272053	5.18059	2.21e-07	3.9e-05			TraesCS1A02G179400	125.516	-1.39813	0.415974	-3.36111	0.00077631	0.0330727
TraesCS6B02G145200	2455.71	1.01262	0.195647	5.17576	2.27e-07	3.98e-05			TraesCS4A02G122100	9.24781	-3.22504	0.96139	-3.35456	0.000794911	0.033739
TraesCS6A02G004000	217.643	1.07104	0.207017	5.1737	2.29e-07	4e-05			TraesCS1D02G369800	50.3967	-4.96939	1.48345	-3.34989	0.000808427	0.0342617
TraesCS7B02G364800	103.033	2.00611	0.389121	5.1555	2.53e-07	4.32e-05			TraesCS6D02G084600	41.6435	-1.6846	0.503364	-3.34669	0.000817835	0.0345065
TraesCS4A02G165200	400.051	1.16586	0.226348	5.15076	2.59e-07	4.4e-05			TraesCS3A02G034000	16.6199	-5.58996	1.67388	-3.33952	0.000839234	0.0352528
TraesCS4D02G226500	2668.4	1.02208	0.198432	5.15079	2.59e-07	4.4e-05			TraesCS7B02G064100	15.6179	-2.44378	0.733245	-3.33283	0.000859676	0.0359261
TraesCS2A02G374200	14830.2	1.7104	0.332259	5.14777	2.64e-07	4.46e-05			TraesCS5A02G079300	169.308	-1.31978	0.396179	-3.33127	0.000864492	0.0360481
TraesCS1A02G061400	11376.8	1.20605	0.234615	5.14054	2.74e-07	4.54e-05			TraesCS2D02G302100	29.7385	-2.45103	0.737172	-3.3249	0.000884491	0.0368282
TraesCS5B02G000500	119.071	1.39789	0.272886	5.12263	3.01e-07	4.96e-05			TraesCS1B02G018100	23.8826	-2.93158	0.883867	-3.31676	0.000910672	0.0376433
TraesCS2B02G313200	227.104	1.07696	0.210397	5.1187	3.08e-07	5.04e-05			TraesCS5D02G395600	12.6388	-2.8011	0.844999	-3.31492	0.000916709	0.0378106
TraesCS6B02G213000	206.329	1.39566	0.272939	5.11346	3.16e-07	5.17e-05			TraesCS2B02G233900	60.5598	-1.02232	0.308485	-3.31401	0.00091968	0.0378783
TraesCS2B02G595300	112.262	1.37101	0.268179	5.11232	3.18e-07	5.18e-05			TraesCS1D02G369500	30.4816	-2.63352	0.797178	-3.30355	0.000954696	0.0390104
TraesCS5B02G314000	12401.5	1.95733	0.383814	5.09968	3.4e-07	5.51e-05			TraesCS5A02G174100	45.0751	-1.44303	0.437531	-3.29811	0.000973393	0.0395758
TraesCS5A02G313100	30591.5	1.97467	0.38838	5.08437	3.69e-07	5.96e-05			TraesCS4D02G086200	17.2121	-4.2149	1.27859	-3.29652	0.00097892	0.0397156
TraesCS6B02G369400	3017.1	1.37671	0.270957	5.08093	3.76e-07	6.05e-05			TraesCS4D02G226000	49.8712	-4.64705	1.41262	-3.28966	0.00100308	0.0404655
TraesCS2A02G191700	86.6161	1.35714	0.26758	5.07191	3.94e-07	6.31e-05			TraesCS5A02G548000	331.371	-1.82299	0.555916	-3.27925	0.00104082	0.0416287
TraesCS5A02G025600	92.1393	1.38423	0.273965	5.05257	4.36e-07	6.9e-05			TraesCS1D02G336800	45.4111	-2.12609	0.6494	-3.27393	0.00106063	0.0421974
TraesCS4B02G055000	494.058	1.53437	0.304069	5.04613	4.51e-07	7.07e-05			TraesCS4B02G243400	93.8524	-2.33195	0.713502	-3.26832	0.00108186	0.0428253
TraesCS3B02G323500	853.089	1.17752	0.234087	5.03027	4.9e-07	7.59e-05			TraesCS7D02G500800	61.6486	-1.20362	0.368309	-3.26797	0.00108323	0.0428497
TraesCS3A02G378300	576.446	1.028	0.204584	5.02481	5.04e-07	7.77e-05			TraesCS5B02G372100	395.195	-4.52571	1.38542	-3.26667	0.00108819	0.0429935
TraesCS7A02G269700	13338.6	2.02439	0.402897	5.02459	5.05e-07	7.77e-05			TraesCS2A02G285100	8.29871	-3.85075	1.17948	-3.2648	0.00109543	0.0431227
TraesCS5A02G002900	45.8174	4.76266	0.94845	5.02152	5.13e-07	7.86e-05			TraesCS3D02G283100	41.4525	-6.95206	2.13778	-3.25199	0.00114598	0.0446596
TraesCS4A02G068700	6061.11	1.05403	0.209948	5.02041	5.16e-07	7.86e-05			TraesCS4A02G140000	610.219	-1.01789	0.313143	-3.25057	0.00115176	0.0447529
TraesCS3A02G116800	1410.53	1.47246	0.293494	5.01698	5.25e-07	7.98e-05			TraesCS2B02G242000	15.7256	-2.2099	0.680435	-3.24777	0.00116311	0.0451633
TraesCS4A02G358500	104.559	1.37472	0.274304	5.01168	5.4e-07	8.16e-05			TraesCS7B02G244300	394.473	-3.24845	1.00212	-3.24159	0.00118867	0.0459677
TraesCS7B02G202500	1191.12	1.29218	0.257926	5.00989	5.45e-07	8.21e-05			TraesCS5A02G329000	45.9199	-1.68176	0.519307	-3.23847	0.00120172	0.046284
TraesCS1B02G253900	1669.04	1.57186	0.313952	5.00668	5.54e-07	8.31e-05			TraesCS1D02G159700	392.088	-1.68611	0.520689	-3.23823	0.00120274	0.046292
TraesCS1B02G173400	921.629	1.00887	0.202161	4.99044	6.02e-07	8.94e-05			TraesCS4D02G212500	58.2466	-9.22916	2.86395	-3.22253	0.00127065	0.0481581
TraesCS6A02G338600	319.529	1.53821	0.308413	4.98749	6.12e-07	9.06e-05			TraesCS7D02G340400	692.873	-3.22589	1.00123	-3.22194	0.00127327	0.048193
TraesCS3A02G146300	1881.1	1.14444	0.229535	4.98589	6.17e-07	9.11e-05			TraesCS5D02G558700	69.9617	-2.27728	0.706935	-3.22135	0.00127588	0.0482435
TraesCS6A02G108700	134.22	1.48966	0.299406	4.97537	6.51e-07	9.57e-05			TraesCS2A02G075200	60.9891	-2.00094	0.621521	-3.21943	0.00128445	0.0484555
TraesCS4D02G165200	4595.36	1.6884	0.339394	4.97475	6.53e-07	9.57e-05			TraesCS4D02G213100	549.416	-1.07123	0.332883	-3.21803	0.00129076	0.0485687
TraesCS4A02G240100	137.411	1.16674	0.234644	4.97238	6.61e-07	9.67e-05			TraesCS7D02G472100	29.4892	-1.90556	0.592149	-3.21805	0.00129066	0.0485687
TraesCS1A02G185400	142.353	1.22737	0.247441	4.96026	7.04e-07	0.000102369			TraesCS7D02G466900	8.21896	-4.51938	1.40536	-3.2158	0.0013008	0.0489103
TraesCS7A02G138600	914.03	1.1792	0.237775	4.95932	7.07e-07	0.000102602			TraesCS2D02G192400	50.3959	-1.11398	0.346937	-3.2109	0.00132318	0.0495549
TraesCS5D02G319800	3115.65	1.84991	0.373157	4.95747	7.14e-07	0.000103324			TraesCS2D02G303800	626.478	-3.39465	1.05727	-3.21076	0.00132385	0.0495549
TraesCS7A02G442200	435.995	1.04533	0.211257	4.94815	7.49e-07	0.000107847			TraesCS2D02G125300	67.3022	-1.15528	0.359914	-3.20987	0.00132793	0.0496033
TraesCS5D02G322900	998.92	1.18563	0.239823	4.94379	7.66e-07	0.000109732			TraesCS4A02G226700	151.303	-4.63327	1.44436	-3.20782	0.00133744	0.0498604
TraesCS1A02G363000	61.9947	1.38557	0.28051	4.93947	7.83e-07	0.00011191			TraesCS6B02G210600	17.0857	-3.1014	0.967064	-3.20703	0.00134113	0.0499655
TraesCS6D02G272400	2549.79	1.07799	0.218523	4.93309	8.09e-07	0.00011477
TraesCS2D02G371500	113.946	1.56655	0.317803	4.92931	8.25e-07	0.000116721
TraesCS2B02G498700	2423.04	1.13655	0.230602	4.92864	8.28e-07	0.000116832
TraesCS2D02G561600	34909	1.8168	0.368672	4.92796	8.31e-07	0.000116947
TraesCS1D02G154900	709.486	1.1909	0.2421	4.91904	8.7e-07	0.000121507
TraesCS3A02G217200	128.958	1.34057	0.273276	4.90553	9.32e-07	0.000129855
TraesCS2B02G468200	802.52	1.07273	0.218886	4.90084	9.54e-07	0.000132671
TraesCS4D02G266300	90.444	2.14252	0.437806	4.89377	9.89e-07	0.000136534
TraesCS3D02G402300	286.598	1.04067	0.212807	4.8902	1.01e-06	0.000138694
TraesCS4B02G235400	241.76	1.44786	0.296158	4.88882	1.01e-06	0.000139004
TraesCS1D02G266700	1859.06	1.16064	0.238024	4.87613	1.08e-06	0.000146479
TraesCS4D02G045300	290.705	1.40887	0.290507	4.84968	1.24e-06	0.000166246
TraesCS5A02G452700	55.7645	2.31211	0.477562	4.84149	1.29e-06	0.000172838
TraesCS4B02G218700	292.224	1.66694	0.3446	4.83732	1.32e-06	0.000175685
TraesCS7A02G232400	53.4122	1.7084	0.35463	4.81742	1.45e-06	0.000191888
TraesCS5D02G130800	60.7218	1.61595	0.336047	4.8087	1.52e-06	0.000198277
TraesCS7B02G150100	61.3808	2.96422	0.616391	4.80898	1.52e-06	0.000198277
TraesCS7B02G287500	831.461	1.45693	0.302985	4.80858	1.52e-06	0.000198277
TraesCS6D02G071700	72.1097	3.0781	0.640947	4.80243	1.57e-06	0.00020307
TraesCS4D02G018100	1393.99	1.1607	0.24209	4.79449	1.63e-06	0.000209379
TraesCS3A02G088800	1934.43	1.03448	0.216082	4.78742	1.69e-06	0.000215916
TraesCS4D02G027400	1318.72	2.24738	0.470053	4.78112	1.74e-06	0.000220815
TraesCS7D02G427800	326.649	1.03535	0.216609	4.77982	1.75e-06	0.000221758
TraesCS2B02G311200	91.7409	1.79381	0.376155	4.76879	1.85e-06	0.000232693
TraesCS4D02G141300	10412.1	2.16204	0.454135	4.76078	1.93e-06	0.000241595
TraesCS5D02G233900	571.816	1.08734	0.228439	4.75988	1.94e-06	0.000242149
TraesCS1A02G308200	30.347	5.63073	1.18484	4.7523	2.01e-06	0.000250303
TraesCS1D02G274200	77.4562	2.54974	0.536821	4.7497	2.04e-06	0.000252998
TraesCS1B02G478400	1339.53	1.21474	0.255922	4.74652	2.07e-06	0.000254779
TraesCS2B02G591200	58028.8	1.85908	0.392002	4.74252	2.11e-06	0.000259053
TraesCS4A02G174300	6700.25	2.13359	0.450015	4.74115	2.13e-06	0.000259944
TraesCS2D02G369500	208.425	2.39232	0.50501	4.73718	2.17e-06	0.000263959
TraesCS7B02G160000	1578.21	1.19846	0.254192	4.71479	2.42e-06	0.000292214
TraesCS3A02G396800	139.241	1.18405	0.251264	4.71239	2.45e-06	0.00029505
TraesCS5D02G415900	243.379	2.70702	0.576642	4.69445	2.67e-06	0.000320124
TraesCS4A02G263400	71.815	1.69442	0.360993	4.69379	2.68e-06	0.000320495
TraesCSU02G008200	67.8962	1.74653	0.372636	4.68696	2.77e-06	0.000330668
TraesCS1A02G273900	349.673	2.66332	0.568472	4.68505	2.8e-06	0.00033295
TraesCS2B02G201500	137.303	1.15976	0.247564	4.6847	2.8e-06	0.00033295
TraesCS7D02G456900	179.038	2.95352	0.631382	4.67786	2.9e-06	0.000343536
TraesCS2A02G593100	32185.3	1.81815	0.389696	4.66557	3.08e-06	0.000361718
TraesCS6B02G078600	919.197	1.2576	0.270695	4.64583	3.39e-06	0.000391636
TraesCS3B02G562000	505.259	1.10043	0.237138	4.64047	3.48e-06	0.000400308
TraesCS7A02G302400	1412.47	1.07518	0.231789	4.63864	3.51e-06	0.000402334
TraesCS6B02G073900	60.6395	4.16526	0.89903	4.63306	3.6e-06	0.000411584
TraesCS4B02G143200	9565.73	2.13285	0.461329	4.62327	3.78e-06	0.000428921
TraesCS2A02G373300	124.712	2.49534	0.540516	4.61658	3.9e-06	0.00043947
TraesCS1B02G054200	56.432	2.54961	0.553685	4.60479	4.13e-06	0.00046056
TraesCS2D02G173700	454.905	1.11547	0.242493	4.6	4.22e-06	0.000470364
TraesCS2A02G174500	93.6339	1.41247	0.30726	4.59699	4.29e-06	0.000475363
TraesCS3A02G511400	115.095	1.10674	0.241158	4.58927	4.45e-06	0.000486646
TraesCS3D02G440500	412.757	1.49784	0.326438	4.58843	4.47e-06	0.000487671
TraesCS4B02G388100	1436.38	1.1659	0.254397	4.58298	4.58e-06	0.000498122
TraesCS5A02G325200	287.304	2.61386	0.570748	4.57971	4.66e-06	0.000504584
TraesCS5D02G268100	71.0638	1.59582	0.348578	4.57808	4.69e-06	0.000507562
TraesCS5D02G295100	31.5669	2.00583	0.43885	4.57066	4.86e-06	0.000523896
TraesCS2A02G375200	74.6423	1.49587	0.327635	4.56567	4.98e-06	0.000531454
TraesCS2B02G192300	291.319	1.17787	0.258267	4.56067	5.1e-06	0.00054228
TraesCS4A02G180200	1103.05	1.63215	0.358106	4.55774	5.17e-06	0.000548862
TraesCS3B02G135800	650.561	1.72887	0.379423	4.55657	5.2e-06	0.000550853
TraesCS6B02G275500	37.3749	4.43449	0.974608	4.55003	5.36e-06	0.00056516
TraesCS2B02G122900	1130.65	1.18589	0.260755	4.54789	5.42e-06	0.000568815
TraesCS7A02G464300	121.671	2.35256	0.51741	4.5468	5.45e-06	0.00057073
TraesCS1B02G073700	54.783	1.75029	0.3852	4.54385	5.52e-06	0.00057773
TraesCS1B02G283600	178.798	2.34111	0.516364	4.53383	5.79e-06	0.000601406
TraesCS4B02G155100	2640.52	1.88648	0.41726	4.52111	6.15e-06	0.000634083
TraesCS4A02G037900	52.645	2.15846	0.479158	4.50469	6.65e-06	0.000681455
TraesCS2D02G395200	3859.89	1.00971	0.225036	4.48688	7.23e-06	0.000734362
TraesCS3B02G390200	963.905	1.00569	0.224271	4.48427	7.32e-06	0.00074208
TraesCS7A02G441900	129.933	2.10114	0.470478	4.46598	7.97e-06	0.000802708
TraesCS3B02G203900	22.999	2.47276	0.554876	4.45643	8.33e-06	0.000833399
TraesCS5D02G538500	30.2144	2.42621	0.544839	4.45308	8.46e-06	0.000843542
TraesCS2D02G088900	85.9983	1.078	0.242115	4.45244	8.49e-06	0.0008446
TraesCS2B02G178300	105.634	1.05855	0.238	4.44767	8.68e-06	0.000860531
TraesCS7B02G090500	358.907	1.6183	0.364016	4.44569	8.76e-06	0.000867016
TraesCS1D02G274000	232.805	2.39552	0.539027	4.44415	8.82e-06	0.000871715
TraesCS1D02G218300	947.99	1.00943	0.227466	4.43773	9.09e-06	0.000893465
TraesCS2B02G411600	22.5159	3.18945	0.72175	4.41906	9.91e-06	0.00096759
TraesCS1A02G042300	232.995	1.46108	0.330733	4.4177	9.98e-06	0.000969452
TraesCS2D02G277300	35.4369	3.77637	0.854859	4.41753	9.98e-06	0.000969452
TraesCS7D02G148700	10.3077	6.90691	1.56521	4.41275	1.02e-05	0.000987747
TraesCS3B02G408500	84.1974	1.49238	0.338386	4.4103	1.03e-05	0.000995629
TraesCS2A02G278300	31.2931	3.87275	0.87837	4.40902	1.04e-05	0.000999822
TraesCS1B02G188600	2156.5	1.7297	0.39256	4.4062	1.05e-05	0.00100951
TraesCS5B02G065900	23.3277	2.67212	0.606805	4.4036	1.06e-05	0.00102
TraesCS3B02G336100	129.565	1.80525	0.410031	4.40272	1.07e-05	0.00102244
TraesCS7A02G388800	154.946	1.53979	0.349833	4.40151	1.07e-05	0.00102641
TraesCS4A02G276800	765.683	1.0735	0.244022	4.39922	1.09e-05	0.0010356
TraesCS2D02G358500	297.387	1.40944	0.321326	4.38633	1.15e-05	0.00108794
TraesCS5B02G113800	154.839	1.23994	0.282829	4.38408	1.16e-05	0.00109563
TraesCS7B02G126500	105.904	1.17429	0.269118	4.36348	1.28e-05	0.00118646
TraesCS5B02G395100	1628.83	1.01039	0.232185	4.35167	1.35e-05	0.00124615
TraesCS1B02G378600	84.9723	1.19406	0.274692	4.3469	1.38e-05	0.00127151
TraesCS7D02G187000	336.842	1.37455	0.316345	4.3451	1.39e-05	0.0012799
TraesCS2B02G473900	67.3998	2.94728	0.680024	4.33408	1.46e-05	0.00134137
TraesCS7A02G116300	30.6095	4.76277	1.10116	4.32525	1.52e-05	0.00138515
TraesCS5A02G513600	2603.59	1.18242	0.273563	4.3223	1.54e-05	0.00139931
TraesCS6B02G266700	29.2771	1.77638	0.411228	4.3197	1.56e-05	0.00141142
TraesCS5D02G374000	733.607	1.0073	0.233446	4.31491	1.6e-05	0.00143556
TraesCS1D02G394100	63.2394	2.50009	0.57956	4.31376	1.6e-05	0.00144074
TraesCS7B02G116800	5438.51	1.13439	0.263435	4.30615	1.66e-05	0.00148655
TraesCS1B02G375300	85.7384	1.09807	0.255179	4.30313	1.68e-05	0.00149987
TraesCS4D02G338600	112.958	1.35558	0.316014	4.28963	1.79e-05	0.0015711
TraesCS5B02G294900	171.097	1.98513	0.462734	4.29	1.79e-05	0.0015711
TraesCS5A02G213900	958.19	1.12756	0.262941	4.28827	1.8e-05	0.00157673
TraesCS5B02G509400	1021.64	1.61744	0.37726	4.28734	1.81e-05	0.00158092
TraesCS1B02G455500	89.1036	2.79873	0.652964	4.2862	1.82e-05	0.00158657
TraesCS7D02G431200	553.307	1.53233	0.357706	4.28377	1.84e-05	0.0016016
TraesCS5B02G225600	38.3751	3.42777	0.801494	4.27673	1.9e-05	0.0016455
TraesCS7B02G134800	31.4939	2.03716	0.476569	4.27463	1.91e-05	0.00165855
TraesCS2B02G278200	64.4623	2.34593	0.549185	4.27165	1.94e-05	0.00167832
TraesCS3B02G410400	441.728	1.45249	0.340105	4.27072	1.95e-05	0.0016818
TraesCS6B02G191000	339.152	2.37138	0.555673	4.26758	1.98e-05	0.00169893
TraesCS4A02G259700	1412.95	1.12994	0.265374	4.25791	2.06e-05	0.0017661
TraesCS1A02G285400	313.865	1.0609	0.249809	4.24685	2.17e-05	0.00184358
TraesCS3A02G288800	766.807	1.25137	0.295482	4.23504	2.29e-05	0.00192122
TraesCS7D02G397600	574.403	1.0039	0.237874	4.22031	2.44e-05	0.00203315
TraesCSU02G197200	163.818	1.77315	0.420226	4.21951	2.45e-05	0.00203736
TraesCS2A02G035900	753.479	1.10031	0.261156	4.21325	2.52e-05	0.00208254
TraesCS7D02G154700	196.196	1.29501	0.307423	4.21245	2.53e-05	0.00208686
TraesCS2B02G162300	118.274	2.42816	0.578064	4.2005	2.66e-05	0.00218119
TraesCS5B02G375900	2583.93	1.20232	0.287642	4.17993	2.92e-05	0.00237454
TraesCS5B02G246900	139.309	1.1694	0.281618	4.15242	3.29e-05	0.00263379
TraesCS2B02G215000	65.096	1.45603	0.350685	4.15196	3.3e-05	0.00263445
TraesCSU02G125300	2770.55	1.14899	0.27675	4.15172	3.3e-05	0.00263445
TraesCS2D02G286000	183.556	1.16238	0.280543	4.14333	3.42e-05	0.00271867
TraesCS1B02G373100	45.9874	1.88393	0.455137	4.13926	3.48e-05	0.00275853
TraesCS7D02G232500	162.353	1.66575	0.402819	4.13523	3.55e-05	0.00280347
TraesCS4D02G322700	417.875	2.00629	0.485275	4.13434	3.56e-05	0.00280659
TraesCS5D02G401700	20.3051	2.12718	0.516495	4.11849	3.81e-05	0.00295356
TraesCS7D02G109600	46.8477	4.13576	1.00402	4.11919	3.8e-05	0.00295356
TraesCS2A02G417600	32.619	2.10037	0.510307	4.1159	3.86e-05	0.00298291
TraesCS1B02G413500	116.783	1.57853	0.384451	4.10593	4.03e-05	0.00309353
TraesCS1D02G349600	226.516	1.17131	0.285484	4.10289	4.08e-05	0.0031261
TraesCS2D02G090200	142.368	1.35309	0.329853	4.10209	4.09e-05	0.00313267
TraesCS2B02G298200	395.645	1.17631	0.287703	4.08863	4.34e-05	0.00330674
TraesCS4B02G236300	48.2882	1.45277	0.355531	4.0862	4.39e-05	0.00333719
TraesCS3B02G579700	99.8646	1.60527	0.393045	4.08419	4.42e-05	0.00336166
TraesCS4D02G055200	165.137	1.17152	0.287098	4.08055	4.49e-05	0.00340573
TraesCS7A02G508800	341.905	1.02284	0.251288	4.07039	4.69e-05	0.00354828
TraesCS1A02G175100	1515.85	2.00708	0.493448	4.06746	4.75e-05	0.00358841
TraesCS2A02G090900	78.7813	1.3526	0.333109	4.06054	4.9e-05	0.00367685
TraesCS6B02G081500	144.37	1.67954	0.413702	4.05978	4.91e-05	0.00368398
TraesCS7D02G375700	36.3251	2.45215	0.604083	4.05929	4.92e-05	0.00368699
TraesCS4D02G349500	19.7618	3.68129	0.907019	4.05867	4.94e-05	0.00369186
TraesCS2B02G340500	193.405	1.80259	0.444498	4.05534	5.01e-05	0.00373312
TraesCS5A02G049700	63.3491	2.64264	0.651843	4.05411	5.03e-05	0.00374011
TraesCS5B02G003100	87.0942	5.44055	1.34568	4.04299	5.28e-05	0.00390682
TraesCS7D02G553800	117.414	1.5061	0.37313	4.03639	5.43e-05	0.00400274
TraesCS6B02G098400	20.1417	4.98237	1.23888	4.02165	5.78e-05	0.00423419
TraesCS1B02G079800	1449.62	1.07953	0.26913	4.01118	6.04e-05	0.00437586
TraesCS1D02G101500	156.715	1.41437	0.35281	4.00889	6.1e-05	0.00441296
TraesCS3B02G420600	155.706	1.1444	0.285575	4.00734	6.14e-05	0.0044363
TraesCS7D02G039200	32.7318	2.44253	0.610717	3.99944	6.35e-05	0.00458127
TraesCS7B02G018900	20.592	6.07135	1.51968	3.99516	6.47e-05	0.00464134
TraesCS5B02G259000	109.696	1.19071	0.298693	3.98641	6.71e-05	0.00477123
TraesCS7D02G269400	381.686	1.63511	0.410189	3.98624	6.71e-05	0.00477123
TraesCS7B02G049100	37.1822	3.24478	0.814648	3.98304	6.8e-05	0.00482379
TraesCS2B02G073500	20.2699	3.23093	0.811326	3.98228	6.83e-05	0.00483321
TraesCS2A02G306300	130.207	1.08354	0.272226	3.9803	6.88e-05	0.00486163
TraesCS3A02G452800	44.556	1.4844	0.37291	3.98057	6.88e-05	0.00486163
TraesCS5B02G386300	520.358	1.18048	0.296778	3.97765	6.96e-05	0.00490028
TraesCS2A02G105900	742.342	1.10449	0.27777	3.97627	7e-05	0.00492039
TraesCS5B02G013700	100.874	2.03848	0.512739	3.97567	7.02e-05	0.00492662
TraesCS3A02G342600	67.376	1.28372	0.323919	3.96307	7.4e-05	0.00516267
TraesCS2D02G176500	666.983	1.20506	0.304117	3.96248	7.42e-05	0.00516893
TraesCS2B02G106600	31.8773	1.72347	0.435196	3.96021	7.49e-05	0.00520629
TraesCS7D02G109500	37.8181	4.45759	1.12684	3.95584	7.63e-05	0.00526944
TraesCS2A02G168900	433.243	1.99072	0.503502	3.95375	7.69e-05	0.0052965
TraesCS2A02G190200	44.9306	1.36705	0.345736	3.95402	7.68e-05	0.0052965
TraesCS5A02G376600	129.557	1.61657	0.409015	3.95236	7.74e-05	0.00532098
TraesCS6B02G146400	19.4705	2.45077	0.620346	3.95065	7.79e-05	0.0053526
TraesCS5D02G070100	16.5102	2.61325	0.661633	3.94969	7.83e-05	0.00536766
TraesCS5A02G113300	50.2591	1.46419	0.371197	3.94449	8e-05	0.0054788
TraesCS7D02G237600	4125.79	1.10639	0.280644	3.94232	8.07e-05	0.00551545
TraesCS4A02G403400	67.3844	2.39419	0.607662	3.94	8.15e-05	0.00556235
TraesCS1B02G098700	470.946	1.25469	0.318802	3.93564	8.3e-05	0.00564413
TraesCS1A02G393900	70.8047	1.36431	0.34707	3.93093	8.46e-05	0.00573524
TraesCS4D02G236800	252.528	1.02079	0.260527	3.91817	8.92e-05	0.00598227
TraesCS5A02G374000	731.651	1.04479	0.267425	3.90685	9.35e-05	0.00621219
TraesCS2D02G452200	37.9518	4.14852	1.06255	3.90431	9.45e-05	0.00627057
TraesCS5D02G175800	58.0209	1.2743	0.326866	3.89853	9.68e-05	0.00640715
TraesCS5D02G256400	97.0968	1.31165	0.336505	3.89787	9.7e-05	0.00640981
TraesCS3D02G212500	74.9909	2.52476	0.649173	3.8892	0.000100576	0.00660262
TraesCS6B02G080300	96.2536	2.98405	0.769895	3.87592	0.000106223	0.00690415
TraesCS2A02G210500	28.1515	1.61196	0.416058	3.87437	0.000106903	0.00692097
TraesCS2B02G390400	123.923	1.92383	0.49747	3.86724	0.000110075	0.0070818
TraesCS5D02G323600	49.5301	2.52613	0.654739	3.85822	0.000114215	0.00732338
TraesCS7B02G394400	105.076	1.23085	0.319099	3.85725	0.00011467	0.00734428
TraesCS7A02G302800	2257.63	1.22682	0.318082	3.85693	0.000114819	0.00734559
TraesCS7B02G058500	178.783	1.46892	0.381971	3.84563	0.000120242	0.00763254
TraesCS5A02G295400	142.837	2.23891	0.582364	3.84452	0.000120788	0.00765088
TraesCS5B02G029300	307.594	1.46732	0.382093	3.8402	0.000122932	0.00774293
TraesCS2A02G518500	147.806	2.23604	0.582551	3.83835	0.000123864	0.00778447
TraesCS7D02G360700	281.644	1.38881	0.361983	3.83667	0.000124716	0.00781216
TraesCS5A02G514200	50.7077	1.21674	0.317483	3.83245	0.000126872	0.00791242
TraesCS4D02G114300	314.245	1.91079	0.498772	3.83099	0.00012763	0.00795102
TraesCS6A02G389300	144.574	1.23188	0.321592	3.83057	0.000127845	0.00795572
TraesCS3A02G329300	267.962	1.05614	0.276973	3.81316	0.000137203	0.00847329
TraesCS5A02G405900	67.3542	2.09626	0.54988	3.81221	0.000137732	0.00849677
TraesCSU02G008100	402.706	1.38108	0.362581	3.80902	0.000139519	0.00857913
TraesCS5D02G021300	186.031	2.42649	0.637317	3.80735	0.000140462	0.00861852
TraesCS2B02G200100	9.25425	3.77428	0.992403	3.80317	0.000142854	0.00873711
TraesCS5D02G276500	99.8168	1.67517	0.44082	3.80011	0.000144633	0.0088175
TraesCS3B02G525200	78.7754	1.2644	0.333028	3.79669	0.00014664	0.00890181
TraesCS2B02G224400	73.1552	2.4899	0.656734	3.79134	0.000149839	0.00905326
TraesCS7B02G248500	77.5055	1.02	0.269329	3.78719	0.000152362	0.00918072
TraesCS1A02G218300	62.3532	1.14656	0.303142	3.78227	0.000155407	0.00932473
TraesCS7A02G185300	296.445	1.3418	0.354945	3.7803	0.000156641	0.00937903
TraesCS3B02G435800	59.3809	2.69972	0.717322	3.76361	0.000167478	0.00988257
TraesCS3D02G460600	122.841	2.08183	0.553916	3.75839	0.000171009	0.0100597
TraesCS7B02G231500	20.4184	3.12201	0.831014	3.75687	0.00017205	0.0101105
TraesCS7B02G319600	36.7826	1.90228	0.506731	3.75402	0.000174024	0.0102055
TraesCS2B02G089800	74.9134	2.69358	0.718009	3.75145	0.000175813	0.0102787
TraesCS2D02G413100	314.277	1.01922	0.271896	3.74856	0.00017785	0.0103553
TraesCS2D02G279600	258.918	1.11527	0.298014	3.74234	0.000182314	0.0105907
TraesCS2A02G452400	69.5569	3.00211	0.802834	3.73939	0.000184465	0.0106858
TraesCS3D02G397400	37.5861	2.35371	0.629418	3.7395	0.000184388	0.0106858
TraesCS7B02G283000	37.674	1.80445	0.482917	3.73656	0.000186555	0.010785
TraesCS7B02G135400	712.826	1.96922	0.527227	3.73504	0.000187683	0.0108282
TraesCS2B02G195200	91.0118	1.87053	0.501043	3.73328	0.000189004	0.0108824
TraesCS7B02G014200	16.0647	5.70382	1.52814	3.73252	0.00018957	0.010904
TraesCS3B02G243600	543.577	1.40404	0.376713	3.72707	0.000193722	0.0111092
TraesCS2B02G569800	49.6827	1.53335	0.412078	3.72102	0.000198422	0.0112991
TraesCS1D02G098000	40.8736	2.55261	0.686109	3.72042	0.000198895	0.0113104
TraesCS3B02G036900	514.848	1.55533	0.418102	3.71998	0.000199241	0.0113119
TraesCS6A02G076200	27.6215	1.96385	0.529103	3.71165	0.00020591	0.0116441
TraesCS3A02G304500	100.763	1.55393	0.418864	3.70987	0.000207367	0.0116917
TraesCS6D02G064800	91.9016	2.54987	0.687631	3.70819	0.000208743	0.0117461
TraesCS7B02G205700	23.5815	2.03775	0.549495	3.70841	0.000208566	0.0117461
TraesCS5A02G516700	87.8578	1.18303	0.319246	3.7057	0.000210806	0.0118363
TraesCS3D02G118600	1529.92	1.29124	0.348604	3.70404	0.000212194	0.0118816
TraesCS3A02G401500	23.9356	2.42338	0.654723	3.70138	0.000214432	0.0119599
TraesCS4D02G316000	41.7436	1.5325	0.414096	3.70083	0.000214898	0.0119742
TraesCS7B02G493700	139.485	1.15465	0.312069	3.7	0.000215596	0.0120014
TraesCS2A02G143200	28.1354	2.13009	0.576079	3.69756	0.000217678	0.0121025
TraesCS2B02G034200	94.0083	1.35045	0.365351	3.69631	0.000218754	0.0121416
TraesCS6D02G350300	60.7512	1.35167	0.365838	3.69472	0.000220131	0.0121943
TraesCS1B02G326900	144.24	1.37188	0.371665	3.69117	0.000223228	0.0123538
TraesCS2D02G158500	129.267	1.22679	0.33241	3.69059	0.000223734	0.0123698
TraesCS2B02G588100	87.6969	1.04558	0.283438	3.68892	0.000225204	0.012427
TraesCS4B02G266600	17.9973	3.32969	0.903625	3.68481	0.000228869	0.0126048
TraesCS7A02G121200	20.0735	4.16305	1.13064	3.68204	0.000231376	0.0127306
TraesCS2B02G435900	516.496	1.12058	0.304361	3.68173	0.000231654	0.0127336
TraesCS5A02G141800	16.8116	2.91134	0.790997	3.6806	0.000232686	0.012778
TraesCS1A02G284100	98.1109	1.07137	0.291142	3.67989	0.000233338	0.0128015
TraesCS6A02G246700	79.9468	1.23963	0.337786	3.66986	0.000242682	0.0132631
TraesCS4D02G272400	270.733	1.37033	0.373495	3.66894	0.00024356	0.0132983
TraesCS5A02G079700	114.018	1.17288	0.319776	3.6678	0.000244645	0.013332
TraesCS3A02G027300	33.0975	1.8302	0.500347	3.65786	0.000254331	0.0137589
TraesCS1B02G310100	242.292	1.18215	0.323367	3.65574	0.000256444	0.013834
TraesCS2B02G303200	96.393	1.46955	0.401998	3.65562	0.000256566	0.013834
TraesCS6D02G156000	16.2011	3.76698	1.03052	3.65541	0.000256769	0.013834
TraesCS4D02G283400	105.397	1.14302	0.314108	3.63895	0.000273756	0.0146385
TraesCS2A02G102000	46.2807	3.32012	0.912478	3.63858	0.00027415	0.0146459
TraesCS7A02G128400	155.422	1.70773	0.469549	3.63696	0.000275872	0.014724
TraesCS2D02G077800	23.3365	4.65806	1.28405	3.62764	0.000286019	0.0151803
TraesCS6A02G075300	29.3013	3.28046	0.905626	3.62231	0.000291984	0.0154681
TraesCS5D02G386600	58.178	2.27624	0.628542	3.62146	0.000292945	0.0155046
TraesCS3B02G306600	66.9473	1.10052	0.304215	3.61759	0.000297364	0.0156494
TraesCS5D02G218300	134.214	1.15662	0.320198	3.6122	0.000303605	0.0159356
TraesCS4D02G310800	182.891	1.16784	0.323746	3.60728	0.000309423	0.0162111
TraesCS7B02G157400	43.3437	1.90427	0.527935	3.60702	0.000309733	0.0162125
TraesCS2B02G106400	173.939	1.069	0.296643	3.60366	0.000313768	0.0163636
TraesCS7A02G226000	185.905	1.3519	0.375187	3.60328	0.000314225	0.0163724
TraesCS5B02G564700	32.0735	1.9209	0.533238	3.60233	0.000315381	0.0164177
TraesCS4A02G316600	353.718	1.05321	0.292986	3.59475	0.000324702	0.0167803
TraesCS2A02G287600	48.2511	1.75374	0.488696	3.58861	0.000332442	0.0170719
TraesCS5B02G001000	16.1681	5.7197	1.59431	3.58757	0.000333769	0.0171247
TraesCS2D02G315200	22.1184	2.05433	0.573079	3.58472	0.000337438	0.0172818
TraesCS1A02G214700	53.4062	1.10927	0.309612	3.58276	0.000339983	0.0173965
TraesCS2B02G594400	653.612	1.81583	0.507095	3.58085	0.000342479	0.0174928
TraesCS5B02G463100	59.5009	1.68152	0.470589	3.57323	0.00035261	0.0178821
TraesCS7A02G154500	57.7453	1.29336	0.362315	3.5697	0.000357385	0.018076
TraesCS3A02G285000	27.6171	1.58578	0.444848	3.56476	0.000364184	0.018371
TraesCS5D02G399900	865.516	1.36017	0.381972	3.56092	0.000369558	0.0185763
TraesCS3A02G209600	122.01	1.39534	0.391957	3.55993	0.000370949	0.0186268
TraesCS6A02G249900	69.6853	5.3791	1.51432	3.55215	0.000382095	0.0190776
TraesCS1A02G297500	299.522	1.15325	0.324735	3.55135	0.000383264	0.0190904
TraesCS2D02G183800	82.4276	1.62774	0.458594	3.54941	0.000386089	0.0191706
TraesCS4B02G331200	99.433	1.90207	0.536204	3.54729	0.000389216	0.0192923
TraesCS4D02G124600	60.1175	1.59509	0.449791	3.54629	0.000390696	0.0193409
TraesCS6A02G318600	52.2435	1.48049	0.417489	3.54617	0.000390877	0.0193409
TraesCS4B02G199800	96.678	1.18513	0.334281	3.5453	0.000392167	0.019388
TraesCS5A02G109300	147.992	1.26741	0.357791	3.54232	0.000396623	0.0195404
TraesCS7A02G253800	89.2117	1.71976	0.485777	3.54022	0.000399798	0.0196629
TraesCS3D02G144500	202.243	1.01451	0.286585	3.53998	0.00040015	0.0196633
TraesCS6D02G374200	133.502	1.16534	0.329219	3.53971	0.000400574	0.0196671
TraesCS5B02G065800	24.9598	1.81978	0.514978	3.5337	0.000409787	0.0200504
TraesCS2B02G442600	60.2853	1.05763	0.29991	3.52649	0.000421106	0.0204811
TraesCS3B02G607400	82.714	2.76402	0.783738	3.52672	0.000420744	0.0204811
TraesCS6A02G366700	42.4131	1.87621	0.5322	3.52539	0.000422854	0.0205486
TraesCS4B02G319400	58.7583	1.82969	0.519498	3.52203	0.00042825	0.0207754
TraesCS1D02G196100	130.573	1.00568	0.285701	3.52006	0.00043145	0.0208774
TraesCS6B02G012000	58.2234	1.17922	0.335075	3.51929	0.000432708	0.0209205
TraesCS2A02G505000	45.6594	1.20752	0.343788	3.51239	0.00044409	0.0213801
TraesCS5D02G060500	100.343	2.39623	0.684853	3.49889	0.0004672	0.022323
TraesCS4A02G332000	13.4316	2.53444	0.724945	3.49605	0.000472208	0.0225057
TraesCS7A02G353700	9.34885	3.23002	0.925178	3.49124	0.000480787	0.0227654
TraesCS7B02G167100	482.685	1.01279	0.290262	3.48924	0.000484404	0.0228765
TraesCS2B02G600200	169.522	1.9393	0.55708	3.48118	0.000499209	0.0234045
TraesCS7A02G134000	125.355	1.79924	0.516854	3.48114	0.000499278	0.0234045
TraesCS3D02G184300	31.4891	1.94606	0.559564	3.47782	0.000505517	0.023658
TraesCS4D02G039200	98.9137	1.31651	0.378574	3.47756	0.000506001	0.0236612
TraesCS5A02G447800	15.0898	1.93166	0.555685	3.47618	0.000508613	0.0237639
TraesCS7D02G431300	79.7363	1.81274	0.521955	3.47299	0.000514703	0.0240091
TraesCS5B02G268700	147.823	1.02533	0.295322	3.4719	0.000516791	0.0240671
TraesCS3A02G413900	16.9744	2.28631	0.659089	3.4689	0.000522599	0.0242979
TraesCS2A02G080600	12.4523	5.32907	1.53739	3.46631	0.000527658	0.0244931
TraesCS7D02G226300	52.0309	1.26642	0.365472	3.46516	0.000529908	0.0245576
TraesCS2A02G398000	155.841	1.364	0.393741	3.46422	0.000531778	0.0245843
TraesCS3D02G297400	328.591	1.21972	0.352085	3.46427	0.000531663	0.0245843
TraesCS7A02G239800	11882	1.05833	0.30555	3.4637	0.000532804	0.0246118
TraesCS3B02G204000	21.9106	1.76505	0.509803	3.46222	0.000535739	0.0247273
TraesCS6D02G324600	22.3966	1.67274	0.483761	3.45778	0.000544641	0.0250975
TraesCS1D02G375100	30.8873	1.92283	0.556199	3.45709	0.000546037	0.0251283
TraesCS2A02G497800	22.8377	1.5295	0.442432	3.45702	0.00054619	0.0251283
TraesCS5B02G349100	51.1358	1.30349	0.377193	3.45576	0.000548735	0.0252047
TraesCS5A02G080700	342.778	1.1028	0.319527	3.45135	0.000557783	0.0255585
TraesCS2A02G057400	8.33269	5.61102	1.62616	3.45048	0.000559595	0.0255979
TraesCS3A02G446500	528.524	1.14649	0.332333	3.44982	0.000560958	0.0256182
TraesCS7D02G143100	101.826	1.10277	0.319677	3.44964	0.000561335	0.0256182
TraesCS5D02G089600	31.3209	1.75487	0.508755	3.44934	0.00056195	0.0256258
TraesCS5D02G566900	282.278	1.00944	0.292863	3.44679	0.000567289	0.0258073
TraesCS2A02G524200	80.2396	2.34763	0.68139	3.44536	0.000570309	0.0259034
TraesCS1D02G212100	48.5456	1.46195	0.424943	3.44035	0.000580954	0.026303
TraesCS2D02G204800	24.2709	2.2696	0.659683	3.44045	0.000580753	0.026303
TraesCS2A02G375300	29.9525	1.46196	0.425145	3.43873	0.000584452	0.0264404
TraesCS2D02G362900	18.5144	1.83815	0.535035	3.43556	0.000591329	0.0267092
TraesCS2D02G452500	146.487	1.13204	0.329878	3.43169	0.000599833	0.0269863
TraesCS5B02G253500	21.6359	1.59432	0.46481	3.43004	0.000603487	0.0271293
TraesCS2A02G507300	60.0127	2.06902	0.603871	3.42626	0.000611958	0.0274236
TraesCS5D02G422500	130.511	1.02037	0.299189	3.41045	0.000648564	0.0288373
TraesCS2D02G078100	52.2577	6.45608	1.90023	3.39752	0.000679985	0.0300702
TraesCS5D02G091900	398.451	1.06981	0.315666	3.38907	0.000701313	0.0307746
TraesCS2D02G549200	119.4	1.48809	0.439585	3.38522	0.000711209	0.031137
TraesCS5B02G302800	328.232	1.19767	0.35399	3.38335	0.000716078	0.031302
TraesCSU02G072800	237.076	1.32681	0.392492	3.38048	0.000723598	0.0315582
TraesCS4B02G356800	252.425	1.6881	0.499889	3.37696	0.000732927	0.0318432
TraesCS4B02G112000	1032.53	1.28478	0.380482	3.37672	0.000733562	0.0318465
TraesCS4B02G033800	17.5987	2.04158	0.605552	3.37144	0.000747771	0.0322668
TraesCS3A02G118200	31.8682	1.35448	0.402172	3.36791	0.000757415	0.0324862
TraesCS5D02G383500	1379.8	1.01504	0.30142	3.36752	0.00075848	0.0325074
TraesCS5A02G015400	85.8963	1.28347	0.381346	3.36563	0.000763683	0.0326813
TraesCS7B02G171000	132.25	2.32403	0.690826	3.36413	0.000767852	0.032835
TraesCS7D02G118400	11.0229	6.01798	1.78917	3.36357	0.000769411	0.032877
TraesCS4D02G038800	252.505	1.10122	0.32744	3.36313	0.00077064	0.032892
TraesCS1D02G272200	30.5844	1.31818	0.392004	3.36267	0.000771916	0.0329101
TraesCS1A02G285300	94.671	1.17568	0.349948	3.35959	0.000780581	0.0332298
TraesCS2B02G180000	164.76	1.1084	0.330557	3.35312	0.000799054	0.0338896
TraesCS2B02G195900	190.679	1.45235	0.433583	3.34965	0.00080915	0.0342628
TraesCS4A02G196500	66.4567	1.19042	0.355406	3.34947	0.000809655	0.0342628
TraesCS6A02G060300	123.49	1.96743	0.587539	3.3486	0.000812203	0.0343197
TraesCS6B02G257500	7.8881	4.64255	1.38752	3.34593	0.000820066	0.034558
TraesCS2A02G067200	29.821	1.62171	0.486708	3.33201	0.000862218	0.036006
TraesCS7A02G121000	11.22	4.52022	1.36095	3.32137	0.000895775	0.0371871
TraesCS7A02G442100	65.3061	2.61704	0.787986	3.32118	0.000896373	0.0371871
TraesCS2D02G073100	48.9207	2.32306	0.699577	3.32066	0.000898035	0.0372289
TraesCS7B02G054900	498.853	1.41869	0.427494	3.31861	0.000904674	0.0374497
TraesCS7B02G453400	167.547	1.2628	0.38108	3.31375	0.000920533	0.0378861
TraesCS2A02G294700	166.264	1.37312	0.414504	3.31268	0.000924052	0.0379761
TraesCS7A02G528000	55.5109	1.24292	0.375347	3.31138	0.00092836	0.0381256
TraesCS3A02G390300	33.1277	1.71405	0.518211	3.30762	0.000940925	0.0386138
TraesCS1A02G153800	73.5219	1.95045	0.590846	3.30112	0.000963005	0.0392937
TraesCS6D02G319300	76.2049	1.14322	0.346552	3.29883	0.000970886	0.0395586
TraesCS1A02G329500	275.731	1.71905	0.521145	3.2986	0.000971692	0.0395631
TraesCS2B02G238800	129.481	1.16189	0.352289	3.29812	0.000973335	0.0395758
TraesCS5A02G514300	26.4327	1.57344	0.477177	3.2974	0.000975856	0.0396332
TraesCS7B02G141300	232.197	1.0234	0.310686	3.294	0.000987727	0.0399591
TraesCS3D02G157800	152.161	1.02842	0.312963	3.28607	0.00101597	0.0408697
TraesCS7D02G451900	32.5558	2.02563	0.617167	3.28214	0.00103021	0.041355
TraesCS2A02G417700	350.929	1.04337	0.317993	3.2811	0.00103403	0.0414628
TraesCS2D02G519900	209.268	1.44848	0.441694	3.27938	0.00104035	0.0416287
TraesCS1A02G199600	118.251	1.21806	0.371812	3.276	0.0010529	0.0419702
TraesCS2B02G546900	227.226	1.30442	0.398412	3.27404	0.00106023	0.0421974
TraesCS6D02G267100	36.6556	1.43607	0.438893	3.27203	0.00106779	0.0423582
TraesCS6A02G251500	10.1542	3.33497	1.021	3.26636	0.00108939	0.0429935
TraesCS5A02G073400	4.25606	5.62439	1.72267	3.26493	0.00109491	0.0431227
TraesCS7A02G146600	22.5538	4.07703	1.24959	3.26268	0.00110362	0.0434152
TraesCS3B02G176000	293.683	1.10226	0.338048	3.26066	0.00111155	0.0436667
TraesCS2B02G335600	188.988	1.18291	0.363028	3.25844	0.00112026	0.0439486
TraesCS1D02G164700	31.1288	1.31858	0.405244	3.25379	0.00113878	0.0445218
TraesCS4B02G128600	61.5612	1.68965	0.519582	3.25194	0.00114622	0.0446596
TraesCS6A02G240700	21.0963	2.03001	0.624155	3.25242	0.00114428	0.0446596
TraesCS7B02G371100	211.485	3.04735	0.937476	3.25059	0.00115165	0.0447529
TraesCS2A02G080500	27.1677	3.4637	1.06789	3.24351	0.00118067	0.0457515
TraesCS7A02G496500	242.874	1.03154	0.318342	3.24036	0.00119378	0.046103
TraesCS2D02G466200	358.855	1.21038	0.373684	3.23905	0.0011993	0.0462421
TraesCS2D02G260000	35.5098	1.42232	0.439406	3.23691	0.00120832	0.0464756
TraesCS6D02G297800	62.7624	1.22774	0.379473	3.23538	0.00121481	0.0466934
TraesCS5B02G055500	96.757	1.48056	0.457922	3.23322	0.00122402	0.0469527
TraesCS2A02G080100	9.6062	5.81677	1.79964	3.23219	0.00122845	0.0470592
TraesCS5B02G141400	3.84584	5.4803	1.69576	3.23176	0.00123032	0.0470675
TraesCS2B02G230100	44.4248	1.1158	0.345564	3.22893	0.00124254	0.0474851
TraesCS4B02G061500	48.8973	1.39412	0.432045	3.2268	0.00125182	0.047698
TraesCS5A02G231600	97.6531	1.98275	0.615018	3.22388	0.00126466	0.0480267
TraesCS7B02G014400	9.40011	5.78535	1.79599	3.22126	0.00127629	0.0482435
TraesCS5A02G302500	435.945	1.03294	0.320884	3.21905	0.00128616	0.0484879
TraesCS3B02G433000	153.606	1.09166	0.339884	3.21187	0.00131872	0.0494863
TraesCS3A02G301900	332.472	1.05755	0.329641	3.2082	0.00133569	0.049828

## Sheet: ABAvsUS_up&downreg.
Differentially expressed genes (DEGs) identified by DESeq2 in ABA-treated plant anther samples compared to unsprayed (US) ones (contrast 2). All genes differentially expressed at padj<0.05 with log2fold either upregulated (>1) or downregulated (<-1) are given in the two tables below.
DEGs_ABA vs US_upregulated2fold									DEGs_ABA vs US_downregulated2fold
	baseMean	log2FoldChange	lfcSE	stat	pvalue	padj				baseMean	log2FoldChange	lfcSE	stat	pvalue	padj
TraesCS1B02G389900	504.553	1.25996	0.150411	8.37681	5.43822e-17	1.51898e-12			TraesCS3B02G611600	198.824	-3.03148	0.322012	-9.41416	4.76858e-21	2.66387e-16
TraesCS1D02G376800	564.307	1.35755	0.173373	7.83022	4.87034e-15	6.8018e-11			TraesCS6A02G325400	307.95	-3.41773	0.428292	-7.9799	1.46455e-15	2.72715e-11
TraesCS2B02G134100	412.932	1.41265	0.183678	7.69091	1.46094e-14	1.63225e-10			TraesCS1D02G007200	217.921	-2.08183	0.28844	-7.21754	5.29355e-13	4.92856e-09
TraesCS2D02G396400	28.4122	8.28082	1.31143	6.31435	2.71305e-10	1.16584e-06			TraesCS2D02G344200	932.545	-1.72481	0.240495	-7.17191	7.39606e-13	5.90238e-09
TraesCS1D02G376500	866.273	1.14141	0.183791	6.21039	5.28547e-10	1.64034e-06			TraesCS4B02G330600	102.261	-2.90706	0.424156	-6.85377	7.19299e-12	4.46469e-08
TraesCS4D02G256400	50.6264	2.5798	0.425298	6.06586	1.31246e-09	3.47615e-06			TraesCS6B02G213000	71.8659	-2.38139	0.346757	-6.86762	6.52836e-12	4.46469e-08
TraesCS7D02G375700	40.7425	2.54691	0.433618	5.87363	4.26342e-09	9.16028e-06			TraesCS7D02G553800	36.4149	-3.04134	0.450165	-6.75605	1.418e-11	7.92138e-08
TraesCS5B02G054200	173.546	1.68622	0.298427	5.65037	1.60101e-08	2.18139e-05			TraesCS7B02G382000	213.66	-2.92087	0.433658	-6.73543	1.63451e-11	8.3008e-08
TraesCS1A02G370700	515.371	1.2395	0.221018	5.60815	2.04502e-08	2.70984e-05			TraesCS2B02G507700	55.1937	-2.45936	0.392516	-6.26563	3.71329e-10	1.48168e-06
TraesCS4A02G319100	200.712	1.6892	0.307927	5.48572	4.11781e-08	4.60066e-05			TraesCS4A02G431300	373.533	-1.82441	0.29291	-6.22858	4.70686e-10	1.60455e-06
TraesCS2B02G215500	26.6701	3.00469	0.554263	5.42105	5.92496e-08	6.01792e-05			TraesCSU02G049400	5621.23	-1.68629	0.270985	-6.22282	4.88291e-10	1.60455e-06
TraesCS5B02G403000	94.522	1.48185	0.285299	5.194	2.05823e-07	0.000159693			TraesCS7D02G217300	29.2641	-5.08756	0.825052	-6.16635	6.98838e-10	2.05469e-06
TraesCS7D02G360700	288.046	1.3153	0.258761	5.08307	3.71387e-07	0.000238469			TraesCS7D02G008100	153.552	-1.97672	0.325775	-6.06775	1.29711e-09	3.47615e-06
TraesCS5A02G238400	156.494	1.48525	0.292518	5.07746	3.8252e-07	0.000242826			TraesCSU02G217000	28.5057	-2.91957	0.48267	-6.04878	1.45945e-09	3.54475e-06
TraesCS2D02G399000	265.733	1.5166	0.302678	5.01061	5.42568e-07	0.000301443			TraesCS4D02G099200	248.026	-2.15554	0.358713	-6.00909	1.86569e-09	4.34262e-06
TraesCS5D02G222500	109.486	1.71327	0.342813	4.99767	5.80262e-07	0.000312817			TraesCS1B02G252600	21.5145	-7.88497	1.32502	-5.95083	2.66789e-09	5.96145e-06
TraesCS2A02G417600	41.4607	2.416	0.48907	4.93999	7.81265e-07	0.000394931			TraesCS1D02G052900	221.456	-1.95465	0.335193	-5.8314	5.49626e-09	9.99983e-06
TraesCS1B02G455400	23.202	3.72591	0.761939	4.89004	1.00817e-06	0.00048551			TraesCS6D02G305200	183.208	-2.58329	0.441812	-5.84703	5.00421e-09	9.99983e-06
TraesCSU02G261400	22.9473	2.4923	0.510252	4.88445	1.03718e-06	0.000491017			TraesCS7A02G020500	110.68	-1.90672	0.32701	-5.83078	5.51682e-09	9.99983e-06
TraesCS5D02G172400	247.038	1.00671	0.210275	4.7876	1.68791e-06	0.000695582			TraesCSU02G032900	109.481	-2.30295	0.394614	-5.83596	5.3482e-09	9.99983e-06
TraesCS2A02G348400	70.4995	1.75413	0.368291	4.7629	1.90834e-06	0.000745454			TraesCS3D02G272400	110.935	-1.98517	0.343288	-5.78283	7.34532e-09	1.28229e-05
TraesCS7D02G500200	21.2591	3.5899	0.75473	4.75654	1.96943e-06	0.000748425			TraesCS5D02G425100	1194.94	-1.25072	0.216617	-5.77388	7.74679e-09	1.31139e-05
TraesCS1D02G195300	10.0952	6.78829	1.42809	4.7534	2.00022e-06	0.00075499			TraesCS5A02G146500	36.4104	-3.40502	0.592668	-5.74524	9.17934e-09	1.50819e-05
TraesCS2D02G094800	257.595	1.00357	0.211644	4.74177	2.11862e-06	0.00078379			TraesCS3D02G046700	76.6403	-3.89435	0.679131	-5.73432	9.79065e-09	1.56267e-05
TraesCS6B02G266600	558.2	1.13656	0.242001	4.69649	2.64671e-06	0.000924081			TraesCS3A02G450600	38.1984	-2.38581	0.417208	-5.71851	1.07462e-08	1.62248e-05
TraesCS5D02G134800	96.4952	1.41569	0.303366	4.6666	3.06229e-06	0.0010431			TraesCS3B02G133400	197.109	-2.28024	0.4006	-5.69208	1.25501e-08	1.82535e-05
TraesCS1A02G280500	509.07	1.12406	0.241085	4.66253	3.1235e-06	0.0010575			TraesCS5B02G108600	267.504	-1.36139	0.24023	-5.66702	1.453e-08	2.02922e-05
TraesCS2A02G423400	231.349	1.2089	0.259624	4.65634	3.21873e-06	0.00106395			TraesCS5A02G434100	185.232	-1.54262	0.275236	-5.60472	2.08587e-08	2.70984e-05
TraesCS3D02G401400	113.157	1.17722	0.253412	4.64547	3.39304e-06	0.00110845			TraesCS2D02G093600	61.6569	-1.97184	0.356448	-5.53192	3.16738e-08	3.93198e-05
TraesCS2B02G111900	89.6847	1.25414	0.273473	4.58598	4.51853e-06	0.00134574			TraesCS1B02G035100	81.168	-2.67303	0.484107	-5.52157	3.35991e-08	4.07582e-05
TraesCS2A02G091000	165.833	1.25673	0.274769	4.57375	4.79079e-06	0.0013939			TraesCS2A02G525500	112.733	-2.35874	0.427463	-5.51798	3.42917e-08	4.07582e-05
TraesCS4B02G025300	180.779	1.00052	0.219641	4.55525	5.23227e-06	0.00149128			TraesCS5A02G435600	510.078	-1.21913	0.221583	-5.50192	3.75687e-08	4.37229e-05
TraesCS6B02G014300	19.3786	3.02346	0.664029	4.5532	5.28362e-06	0.0014949			TraesCS1A02G295600	271.106	-1.27791	0.23262	-5.49357	3.93892e-08	4.49061e-05
TraesCS5D02G490900	29.9391	2.16717	0.47646	4.54848	5.40343e-06	0.00150175			TraesCS1A02G115700	51.0799	-2.89031	0.527971	-5.47438	4.39041e-08	4.78556e-05
TraesCS4D02G052200	478.368	1.12637	0.249129	4.52124	6.14782e-06	0.00165602			TraesCSU02G092300	58.4413	-2.75385	0.50328	-5.47181	4.45464e-08	4.78556e-05
TraesCS7B02G139200	105.689	1.28131	0.284037	4.51107	6.45015e-06	0.00171561			TraesCS5B02G202100	43.3469	-2.36424	0.434805	-5.43748	5.40395e-08	5.69586e-05
TraesCS7B02G150000	321.982	1.15322	0.256381	4.49808	6.85715e-06	0.00177343			TraesCS4D02G195100	249.501	-2.15146	0.396612	-5.42459	5.80883e-08	6.00924e-05
TraesCS2B02G182300	1017.47	1.27661	0.285186	4.47642	7.59048e-06	0.00190397			TraesCS1D02G259500	228.001	-1.12365	0.207442	-5.41672	6.07033e-08	6.05548e-05
TraesCS3B02G178600	33.2494	2.32104	0.520386	4.46023	8.18705e-06	0.00200593			TraesCS5D02G538300	362.24	-1.02514	0.190292	-5.38722	7.15557e-08	6.89193e-05
TraesCS1D02G232700	14.211	3.1158	0.698768	4.45899	8.23473e-06	0.00200881			TraesCS2A02G285900	60.5687	-2.36052	0.439848	-5.36666	8.02091e-08	7.59445e-05
TraesCS2B02G437400	130.692	1.25168	0.283517	4.41483	1.01089e-05	0.00232392			TraesCS4A02G119000	499.893	-1.33965	0.25032	-5.35176	8.71036e-08	7.97683e-05
TraesCS4B02G128100	33.9486	1.78623	0.4086	4.37157	1.23354e-05	0.00265035			TraesCS5B02G110500	82.0017	-2.23815	0.418189	-5.35201	8.69818e-08	7.97683e-05
TraesCS5D02G246300	88.8261	1.2269	0.281909	4.35213	1.34824e-05	0.00278887			TraesCS5D02G425200	126.363	-1.30863	0.245408	-5.33249	9.68768e-08	8.72875e-05
TraesCS7D02G166400	66.2688	1.37579	0.317722	4.33016	1.49e-05	0.0029727			TraesCS7D02G010200	2603.27	-1.02163	0.192021	-5.3204	1.03537e-07	9.18081e-05
TraesCS4B02G023300	85.9435	1.13063	0.261578	4.32234	1.54384e-05	0.003005			TraesCS1B02G034000	73.0901	-3.2895	0.619507	-5.30987	1.09702e-07	9.57548e-05
TraesCS5D02G059700	26.9883	3.17622	0.734732	4.32296	1.53947e-05	0.003005			TraesCS4D02G343000	75.3629	-2.37928	0.448583	-5.30399	1.133e-07	9.73731e-05
TraesCS5D02G407400	339.972	1.00511	0.233171	4.31064	1.62783e-05	0.00314656			TraesCSU02G094800	38.3359	-3.94677	0.746057	-5.29017	1.222e-07	0.000103431
TraesCS3A02G149000	6.47295	6.14929	1.4286	4.30442	1.67424e-05	0.0032251			TraesCS7A02G090700	43.9756	-3.13596	0.593741	-5.2817	1.27991e-07	0.000106716
TraesCS4D02G114300	267.664	1.49718	0.348094	4.30108	1.69967e-05	0.00326284			TraesCS3D02G287300	55.3904	-3.85001	0.736637	-5.22647	1.72778e-07	0.000135942
TraesCS3D02G144500	251.547	1.34321	0.312729	4.29512	1.74596e-05	0.00332882			TraesCSU02G103000	177.884	-2.19228	0.422528	-5.18848	2.12017e-07	0.000162245
TraesCS7D02G071200	106.404	2.01812	0.470875	4.2859	1.82004e-05	0.00340043			TraesCS3B02G186100	8138.87	-1.28022	0.246877	-5.18567	2.15238e-07	0.000162485
TraesCS2B02G115700	153.102	1.20499	0.28248	4.26574	1.99244e-05	0.00360207			TraesCS2D02G181700	374.661	-1.01898	0.19711	-5.16961	2.34579e-07	0.000174621
TraesCS5A02G397900	160.958	1.11371	0.265282	4.19823	2.69015e-05	0.00442			TraesCS3A02G284900	76.0572	-2.18378	0.42262	-5.16725	2.37567e-07	0.000174621
TraesCS5A02G478300	41.1622	2.19618	0.532116	4.12725	3.67122e-05	0.00560342			TraesCS2A02G117700	356.655	-1.31029	0.255041	-5.13754	2.78359e-07	0.000192984
TraesCS3B02G168300	200.583	1.18917	0.291792	4.0754	4.59359e-05	0.00637397			TraesCS4A02G296300	140.707	-1.53837	0.299592	-5.13489	2.82302e-07	0.000192984
TraesCS2D02G162600	834.097	1.12252	0.277121	4.05066	5.10729e-05	0.00683458			TraesCS4B02G204200	248.161	-1.04801	0.203782	-5.14282	2.70647e-07	0.000192984
TraesCS3D02G106900	344.012	1.09535	0.270329	4.05189	5.08054e-05	0.00683458			TraesCS5D02G116200	279.629	-1.00363	0.195478	-5.13425	2.83277e-07	0.000192984
TraesCS5D02G507500	12.1842	2.86394	0.708388	4.0429	5.27945e-05	0.00697224			TraesCS5D02G145800	26.703	-3.10624	0.6049	-5.13513	2.81942e-07	0.000192984
TraesCS2A02G156800	554.896	1.23437	0.305873	4.03558	5.44674e-05	0.00707239			TraesCS6A02G005700	35.8381	-3.73418	0.728805	-5.12371	2.99587e-07	0.000201637
TraesCS4D02G018300	117.777	1.20158	0.298289	4.02823	5.61987e-05	0.00719396			TraesCS1A02G050800	276.83	-1.73956	0.340114	-5.11465	3.14331e-07	0.000209041
TraesCS7D02G365300	38.8584	1.50742	0.378652	3.981	6.86256e-05	0.0081409			TraesCS3D02G433800	96.8739	-1.66901	0.327826	-5.09115	3.55906e-07	0.000231186
TraesCS3D02G184900	50.3592	1.88588	0.47931	3.93457	8.33441e-05	0.00920129			TraesCS7B02G264200	136.931	-1.60062	0.314371	-5.09151	3.55227e-07	0.000231186
TraesCS5D02G393200	200.039	1.67166	0.424995	3.93335	8.37702e-05	0.00923009			TraesCS3B02G038700	688.537	-1.23171	0.243378	-5.06089	4.17307e-07	0.000259023
TraesCS3D02G211600	41.0077	1.93082	0.492296	3.92207	8.77924e-05	0.00956013			TraesCS2D02G526100	387.277	-1.83198	0.362463	-5.05426	4.32061e-07	0.000265233
TraesCS4D02G124600	63.6844	1.58949	0.408094	3.89491	9.82364e-05	0.0102592			TraesCS6D02G135900	161.793	-1.67335	0.331656	-5.04542	4.52516e-07	0.000274771
TraesCS5D02G491500	177.944	1.57132	0.408569	3.84592	0.000120103	0.0116279			TraesCS1B02G278400	262.538	-1.76465	0.350277	-5.03789	4.70694e-07	0.000282735
TraesCS6B02G079600	82.063	1.04303	0.272067	3.83373	0.000126213	0.01193			TraesCS4B02G185500	510.68	-1.12889	0.224263	-5.03379	4.80886e-07	0.000285784
TraesCS4D02G115900	40.3649	1.37888	0.359853	3.83178	0.000127221	0.0119741			TraesCS7D02G334100	105.475	-2.33481	0.465196	-5.01898	5.19475e-07	0.000299169
TraesCS4D02G069100	3671.82	1.21443	0.317173	3.82891	0.00012871	0.0120236			TraesCS4A02G294700	67.25	-2.05309	0.409818	-5.00975	5.45007e-07	0.000301443
TraesCS7A02G214700	61.1423	1.73731	0.453715	3.82907	0.000128626	0.0120236			TraesCS5B02G015500	114.33	-2.00518	0.400149	-5.01107	5.41269e-07	0.000301443
TraesCS2A02G577000	73.1514	1.18119	0.309548	3.81585	0.000135717	0.0124288			TraesCS1A02G267700	1024.82	-1.44306	0.288638	-4.99957	5.7459e-07	0.000312817
TraesCS4B02G071600	70.7531	1.28047	0.339215	3.7748	0.000160137	0.0137415			TraesCS4A02G033600	134.495	-1.36925	0.274016	-4.99697	5.82371e-07	0.000312817
TraesCS4D02G021300	101.713	1.47718	0.391673	3.77145	0.000162299	0.0138209			TraesCS2D02G392800	159.6	-2.2662	0.45431	-4.98822	6.0937e-07	0.000324202
TraesCS1B02G448200	44.332	1.45356	0.387454	3.75158	0.000175724	0.0144251			TraesCS3D02G346400	227.877	-1.17429	0.236864	-4.95766	7.13464e-07	0.000376002
TraesCS2B02G106600	37.8976	1.92469	0.518353	3.71309	0.000204747	0.0156526			TraesCS6B02G197100	393.892	-1.12981	0.228271	-4.94944	7.44266e-07	0.000388569
TraesCS4B02G052000	126.506	1.26729	0.341725	3.70852	0.000208476	0.01579			TraesCS1B02G374600	97.2928	-1.30206	0.263374	-4.94376	7.66296e-07	0.000394784
TraesCS4A02G245100	4430.1	1.06766	0.288343	3.70276	0.000213268	0.0160117			TraesCS6B02G180600	88.9416	-2.89039	0.584774	-4.94274	7.70304e-07	0.000394784
TraesCS7A02G070900	53.2392	1.43103	0.386756	3.70009	0.000215521	0.0160814			TraesCS4B02G102400	290.077	-1.10816	0.224436	-4.93753	7.91197e-07	0.000394931
TraesCS2B02G196600	45.8705	1.32123	0.35747	3.69606	0.000218975	0.0162021			TraesCS7A02G488600	139.478	-1.62453	0.329027	-4.93738	7.91799e-07	0.000394931
TraesCS4B02G077700	58.0882	1.21773	0.332072	3.66708	0.000245336	0.0174925			TraesCS2A02G396900	852.102	-1.05125	0.213671	-4.91995	8.65658e-07	0.000424195
TraesCS4B02G227600	240.657	1.42906	0.391518	3.65005	0.00026219	0.0182173			TraesCS2A02G589300	132.347	-1.17409	0.23879	-4.91681	8.79647e-07	0.000427302
TraesCS4A02G196500	68.3542	1.12589	0.308956	3.64416	0.000268261	0.0185011			TraesCS5A02G058900	181.663	-1.34542	0.275405	-4.88526	1.03294e-06	0.000491017
TraesCS6B02G125800	10.755	2.87077	0.789918	3.63426	0.000278776	0.0188083			TraesCS5A02G548500	20.6306	-4.2563	0.871914	-4.88156	1.05251e-06	0.000494086
TraesCS4B02G070300	1738.5	1.23019	0.339551	3.623	0.000291208	0.019229			TraesCS2D02G512900	76.0853	-1.66297	0.342262	-4.85878	1.18113e-06	0.000539686
TraesCS2D02G102500	42.1828	1.32602	0.366063	3.62239	0.000291899	0.0192519			TraesCS5B02G265500	1159.54	-1.49032	0.307085	-4.85314	1.21523e-06	0.000539686
TraesCS4D02G276500	95.1263	1.23885	0.342405	3.61809	0.000296788	0.0194823			TraesCS5D02G481500	421.427	-1.12927	0.232697	-4.85297	1.21627e-06	0.000539686
TraesCS4A02G071700	181.71	1.0377	0.287113	3.61425	0.000301221	0.0197039			TraesCS5A02G329000	41.4612	-3.11984	0.64328	-4.8499	1.23524e-06	0.000543341
TraesCS2B02G610200	58.2454	1.14736	0.317586	3.61276	0.000302953	0.0197202			TraesCS1B02G276300	12.2787	-7.05921	1.45768	-4.84276	1.28048e-06	0.00055884
TraesCS5A02G380500	49.6531	1.59498	0.442637	3.60336	0.00031413	0.0202635			TraesCS2A02G101700	3180.89	-1.18098	0.244829	-4.82371	1.40913e-06	0.000605524
TraesCS7A02G149000	427.397	1.0122	0.281164	3.60005	0.000318159	0.0203356			TraesCS2B02G311900	82.5372	-2.47	0.515469	-4.79175	1.65336e-06	0.000689265
TraesCS4B02G394700	15.4384	2.98609	0.831437	3.59148	0.000328811	0.0208196			TraesCS6B02G450000	199.213	-1.0338	0.215963	-4.78694	1.69341e-06	0.000695582
TraesCS7B02G236300	36.0291	1.5537	0.440112	3.53025	0.000415169	0.0243109			TraesCS2B02G457600	169.97	-1.63331	0.341354	-4.78479	1.71165e-06	0.00069794
TraesCS1D02G083300	18.0642	1.87004	0.531662	3.51734	0.000435898	0.0249238			TraesCS2B02G415200	1558.01	-1.01061	0.211386	-4.78085	1.74552e-06	0.000706593
TraesCS4A02G349200	24.079	1.64448	0.472021	3.48391	0.000494144	0.0268162			TraesCSU02G030200	15.463	-4.12227	0.863265	-4.77521	1.79521e-06	0.00072148
TraesCS7D02G004000	54.7546	1.13345	0.325592	3.48119	0.000499192	0.0269433			TraesCS4A02G442800	19.2566	-3.74657	0.785061	-4.77233	1.8211e-06	0.000721505
TraesCS2B02G419600	221.558	1.23813	0.355705	3.48078	0.000499948	0.0269581			TraesCS3A02G272200	429.753	-1.17251	0.245779	-4.77057	1.83705e-06	0.000722697
TraesCS5A02G211600	26.1285	1.54458	0.443866	3.47983	0.000501739	0.0269965			TraesCS5A02G104800	847.44	-1.13896	0.239315	-4.75924	1.94327e-06	0.000745454
TraesCS2D02G372800	53.8464	1.22147	0.351475	3.47526	0.000510358	0.0271784			TraesCS6A02G173700	801.721	-1.02723	0.215863	-4.75872	1.94827e-06	0.000745454
TraesCS2A02G549700	12.7873	2.32869	0.671988	3.46537	0.0005295	0.0278788			TraesCS7D02G306000	327.901	-1.34883	0.28416	-4.74672	2.06744e-06	0.000769956
TraesCS6D02G085100	22.3184	1.67789	0.4845	3.46315	0.000533897	0.0280839			TraesCS5A02G262500	267.149	-1.67281	0.353934	-4.72633	2.28619e-06	0.000834729
TraesCS7B02G166100	12.2366	2.54261	0.734686	3.46081	0.000538554	0.0281771			TraesCS5D02G104200	181.519	-1.78236	0.377014	-4.72757	2.27226e-06	0.000834729
TraesCS5B02G305500	115.639	1.13982	0.331828	3.43499	0.000592575	0.0300023			TraesCS3B02G188200	99.6789	-1.61999	0.342922	-4.72407	2.31166e-06	0.000838549
TraesCS7B02G108000	168.123	1.11222	0.325268	3.41941	0.000627576	0.0312741			TraesCS5A02G552400	385.106	-1.29911	0.275822	-4.70996	2.47771e-06	0.000887259
TraesCS6A02G225700	33.279	1.41241	0.414634	3.40641	0.000658228	0.032086			TraesCS3A02G534700	34.5643	-1.98132	0.42096	-4.70668	2.51784e-06	0.000895887
TraesCS2A02G401600	150.237	1.30749	0.384496	3.40053	0.000672566	0.0325295			TraesCS3B02G035100	338.108	-1.32099	0.280837	-4.70378	2.55393e-06	0.000897416
TraesCS3B02G162000	93.3216	1.4701	0.434379	3.38437	0.00071341	0.0334901			TraesCS2A02G348500	66.7938	-1.447	0.309073	-4.68174	2.8445e-06	0.000980877
TraesCS5B02G277500	92.535	1.01851	0.301211	3.38137	0.000721256	0.0338182			TraesCS1B02G222300	21.2377	-3.75269	0.804117	-4.66685	3.05852e-06	0.0010431
TraesCS2B02G121600	260.659	1.17117	0.347151	3.37368	0.000741712	0.0343851			TraesCS3A02G123500	36.9148	-1.86964	0.401499	-4.65664	3.21406e-06	0.00106395
TraesCS2D02G331700	19.6414	2.43776	0.726202	3.35686	0.000788316	0.0354857			TraesCS4A02G109900	1000.3	-1.27755	0.274214	-4.65894	3.17843e-06	0.00106395
TraesCS3B02G217600	92.315	1.15406	0.344018	3.35465	0.000794651	0.0356757			TraesCS5B02G491500	121.142	-1.64291	0.353061	-4.65334	3.26596e-06	0.00107321
TraesCS1A02G300900	16.4162	2.20824	0.660593	3.34282	0.000829316	0.0367334			TraesCS3B02G362100	265.112	-1.02179	0.22044	-4.63526	3.56495e-06	0.00115784
TraesCS2A02G152500	24.2556	1.85829	0.557986	3.33036	0.00086735	0.0376656			TraesCS4D02G186500	34.8295	-2.11883	0.457441	-4.63192	3.62285e-06	0.00116984
TraesCS6A02G166800	22.4147	1.90499	0.572677	3.32647	0.000879542	0.0380293			TraesCS7D02G237600	1903.15	-1.43271	0.309519	-4.62883	3.67744e-06	0.0011739
TraesCS7A02G354300	181.4	1.0324	0.311051	3.31906	0.000903217	0.038753			TraesCS1D02G412300	10.0907	-6.77451	1.46468	-4.62526	3.74124e-06	0.00118748
TraesCS4D02G298600	1715.69	1.1715	0.353003	3.31868	0.000904442	0.0387758			TraesCS2A02G169600	135.982	-1.84915	0.400911	-4.61236	3.98114e-06	0.00124245
TraesCS2B02G402500	133.487	1.30487	0.394008	3.31177	0.000927068	0.0392643			TraesCS3D02G338300	587.164	-1.19869	0.259805	-4.6138	3.95374e-06	0.00124245
TraesCS6D02G311400	10.2299	2.97229	0.897492	3.31177	0.000927082	0.0392643			TraesCS5D02G334500	104.137	-1.27466	0.276304	-4.61326	3.96409e-06	0.00124245
TraesCS7A02G279800	37.9729	1.19304	0.360437	3.31	0.000932973	0.0393943			TraesCS3D02G374200	599.142	-1.21971	0.264571	-4.61015	4.02384e-06	0.0012488
TraesCS2B02G533300	94.3923	1.10998	0.335713	3.30635	0.000945197	0.0394148			TraesCS5B02G390900	72.5504	-2.77868	0.602924	-4.60867	4.05245e-06	0.00125073
TraesCS7D02G177700	155.086	1.26472	0.385586	3.28	0.00103807	0.0417192			TraesCS5A02G522600	189.493	-1.87103	0.406575	-4.60192	4.18612e-06	0.00128211
TraesCS5D02G445100	154.978	1.0058	0.307448	3.27146	0.00106994	0.0422856			TraesCS1B02G023900	8.29081	-6.4934	1.41212	-4.59833	4.25882e-06	0.001286
TraesCS7D02G265700	48.3663	1.03029	0.315337	3.26727	0.0010859	0.0426841			TraesCS4B02G348700	59.9628	-1.72238	0.374526	-4.59882	4.24881e-06	0.001286
TraesCS7A02G097000	13.4567	2.0657	0.632995	3.26338	0.00110092	0.0429176			TraesCS3B02G171700	55.8224	-2.41924	0.526304	-4.59667	4.29306e-06	0.00128937
TraesCS1A02G204300	167.584	1.19758	0.367513	3.2586	0.00111962	0.0433739			TraesCS4B02G074900	110.921	-1.19921	0.261522	-4.5855	4.52893e-06	0.00134574
TraesCS4A02G358600	53.0305	1.19672	0.368901	3.24402	0.00117854	0.044533			TraesCS2A02G305300	293.771	-4.27986	0.935083	-4.57699	4.71724e-06	0.00137968
TraesCS4D02G026300	319.545	1.1409	0.354035	3.22257	0.00127048	0.0470018			TraesCS4B02G162700	75.3479	-1.5269	0.333491	-4.57854	4.6823e-06	0.00137968
TraesCS3D02G128500	27.9018	1.48997	0.462461	3.22182	0.00127381	0.0470315			TraesCS3A02G220700	60.2729	-1.6245	0.355416	-4.57069	4.86128e-06	0.00140708
TraesCS7D02G052600	85.0098	1.29971	0.404046	3.21674	0.00129656	0.047534			TraesCS7D02G016800	63.9362	-1.79541	0.393755	-4.55971	5.12244e-06	0.00147503
TraesCS1A02G288300	34.9383	1.20324	0.374186	3.21562	0.00130162	0.0475364			TraesCSU02G075200	17.5627	-3.2833	0.72286	-4.54209	5.56984e-06	0.00153275
TraesCS4A02G292400	7.78064	3.77795	1.17515	3.21486	0.0013051	0.0476203			TraesCS3B02G322200	20.695	-4.90285	1.08177	-4.53224	5.83613e-06	0.00159816
TraesCSU02G075000	352.563	1.26533	0.394183	3.21001	0.0013273	0.0481788			TraesCS2D02G512845	169.036	-1.79014	0.395309	-4.52846	5.94143e-06	0.00161905
TraesCS5B02G398600	62.3527	1.30538	0.407245	3.20541	0.00134872	0.0483902			TraesCS3A02G500000	88.5609	-1.19163	0.263367	-4.52458	6.05149e-06	0.00164104
TraesCS5B02G236900	133.541	1.02622	0.320962	3.19731	0.00138716	0.0491303			TraesCS2B02G240100	64.8089	-1.52324	0.337278	-4.51629	6.29336e-06	0.00168213
									TraesCS2D02G049500	873.65	-1.06657	0.236537	-4.50909	6.51074e-06	0.00171561
									TraesCS7A02G160300	104.948	-1.29383	0.286931	-4.5092	6.5073e-06	0.00171561
									TraesCS2D02G311400	129.883	-6.30747	1.39928	-4.50766	6.55471e-06	0.00171909
									TraesCS1A02G400500	293.682	-1.03445	0.229826	-4.501	6.76331e-06	0.00176551
									TraesCS2B02G200900	60.7213	-1.46339	0.32555	-4.49512	6.95303e-06	0.00178173
									TraesCS1B02G384500	143.835	-1.18746	0.264262	-4.49351	7.00587e-06	0.00178707
									TraesCS7D02G549900	119.562	-1.88471	0.419636	-4.49129	7.07928e-06	0.00179759
									TraesCS2B02G215400	13.6945	-3.66503	0.820694	-4.46577	7.9783e-06	0.00197209
									TraesCS7D02G523500	152.322	-1.86335	0.417603	-4.46201	8.11954e-06	0.00199816
									TraesCS2D02G211100	14.3126	-3.72519	0.8369	-4.45118	8.54001e-06	0.00206524
									TraesCS2A02G411200	186.242	-1.49373	0.335804	-4.44822	8.65852e-06	0.00207593
									TraesCS2A02G152000	605.386	-1.01503	0.228628	-4.43965	9.01036e-06	0.00215105
									TraesCS2B02G430000	117.242	-1.76121	0.396983	-4.43648	9.14408e-06	0.00217368
									TraesCS3B02G413700	1059.95	-1.17716	0.265459	-4.43445	9.2309e-06	0.00217581
									TraesCS1A02G320200	460.149	-1.25703	0.283922	-4.42737	9.53903e-06	0.00222962
									TraesCS5B02G384100	17.3107	-2.79022	0.631844	-4.41599	1.0055e-05	0.00232109
									TraesCS1B02G374900	19.702	-2.81264	0.637902	-4.40921	1.0375e-05	0.00234647
									TraesCS2D02G154300	33.8175	-3.64282	0.82613	-4.40949	1.03613e-05	0.00234647
									TraesCS5A02G515700	144.374	-1.12908	0.256065	-4.40936	1.03677e-05	0.00234647
									TraesCS5B02G007200	15.6412	-3.09345	0.701518	-4.40965	1.03536e-05	0.00234647
									TraesCS4B02G271800	233.389	-1.15178	0.261652	-4.40196	1.07277e-05	0.00240675
									TraesCS6B02G276300	197.767	-1.14003	0.259041	-4.40096	1.07775e-05	0.00240826
									TraesCS3B02G454100	307.582	-1.01389	0.230545	-4.39781	1.09347e-05	0.00243365
									TraesCS7A02G250100	90.5449	-1.33852	0.304458	-4.39639	1.10064e-05	0.00243988
									TraesCS1A02G179400	127.876	-1.61577	0.367652	-4.39482	1.10863e-05	0.00244789
									TraesCS3D02G021600	30.6212	-3.14002	0.715839	-4.38648	1.15198e-05	0.00251379
									TraesCS6B02G327500	1227.62	-1.39131	0.318195	-4.37251	1.22829e-05	0.00264925
									TraesCS4B02G356800	85.8249	-1.49084	0.341287	-4.36828	1.25229e-05	0.00266125
									TraesCS4A02G272100	251.56	-1.04889	0.24033	-4.36438	1.27484e-05	0.00269759
									TraesCS4D02G142000	45.1027	-2.063	0.472922	-4.36224	1.28738e-05	0.00270364
									TraesCS7B02G232400	237.141	-1.02185	0.234484	-4.35787	1.31334e-05	0.00274783
									TraesCS5B02G316000	13.3747	-4.6933	1.07826	-4.35266	1.34497e-05	0.00278887
									TraesCS4B02G305700	37.6283	-1.80459	0.415159	-4.34675	1.38167e-05	0.00280505
									TraesCS7A02G176800	75.5901	-1.63372	0.375906	-4.34609	1.38588e-05	0.00280505
									TraesCS4A02G068200	54.5329	-5.50981	1.26966	-4.33959	1.42751e-05	0.00286853
									TraesCS6B02G115800	1994.47	-1.13688	0.262533	-4.33042	1.48825e-05	0.0029727
									TraesCS5A02G323200	14348.6	-1.34014	0.30955	-4.3293	1.49582e-05	0.00297369
									TraesCS5B02G475500	885.673	-1.14624	0.265028	-4.32498	1.52547e-05	0.00300061
									TraesCS3A02G040800	70.5449	-2.72284	0.630989	-4.3152	1.59459e-05	0.00309301
									TraesCS3D02G327700	17.3928	-3.57349	0.831612	-4.29707	1.73074e-05	0.00331111
									TraesCS5D02G413000	264.678	-1.37997	0.321512	-4.29211	1.76983e-05	0.00334925
									TraesCS7A02G070400	59.3213	-1.95457	0.455333	-4.29262	1.76575e-05	0.00334925
									TraesCS7D02G041800	274.662	-1.0273	0.239379	-4.29151	1.77466e-05	0.00334925
									TraesCS4A02G257600	33.2941	-2.13968	0.498771	-4.2899	1.78753e-05	0.00336218
									TraesCS5A02G329100	17.2342	-4.66518	1.08961	-4.28153	1.85612e-05	0.0034448
									TraesCS3B02G006300	257.83	-1.07078	0.250212	-4.2795	1.87315e-05	0.0034649
									TraesCS5D02G391000	10.9269	-6.89599	1.61395	-4.27274	1.93083e-05	0.00352491
									TraesCS2D02G564300	86.806	-1.01826	0.238859	-4.26302	2.01679e-05	0.00361103
									TraesCS1A02G425300	12.149	-3.49962	0.821303	-4.26106	2.03458e-05	0.00362899
									TraesCS3A02G304900	253.719	-1.1916	0.280236	-4.25214	2.11736e-05	0.0037431
									TraesCS7A02G345200	156.654	-1.17693	0.277092	-4.24741	2.16252e-05	0.00381088
									TraesCS5A02G243900	25.1368	-4.60827	1.0861	-4.24296	2.20591e-05	0.00386606
									TraesCS1A02G041300	46.4074	-1.62406	0.383345	-4.23656	2.26971e-05	0.00392548
									TraesCS2B02G359600	18.6659	-3.92292	0.925751	-4.23755	2.25972e-05	0.00392548
									TraesCS4B02G088700	35.3997	-2.07741	0.490791	-4.23278	2.30823e-05	0.00396558
									TraesCS1D02G336800	49.0532	-1.97856	0.467887	-4.22872	2.3503e-05	0.00401512
									TraesCS1A02G310300	25.0025	-1.8873	0.446623	-4.22571	2.38189e-05	0.00404838
									TraesCS7A02G010300	1708.56	-1.02337	0.24219	-4.22549	2.38426e-05	0.00404838
									TraesCS4B02G103200	537.698	-1.19864	0.284655	-4.21086	2.54397e-05	0.00425491
									TraesCS5A02G209700	89.1614	-1.13362	0.269279	-4.20983	2.55563e-05	0.00426165
									TraesCS3A02G022200	94.6632	-1.61821	0.384661	-4.20685	2.5895e-05	0.0042925
									TraesCS3A02G046100	420.359	-1.54826	0.368313	-4.20365	2.62649e-05	0.00434094
									TraesCS2A02G399100	830.645	-1.3938	0.331903	-4.19943	2.67593e-05	0.0044096
									TraesCS3D02G185200	57.4364	-2.2099	0.527495	-4.18943	2.79657e-05	0.00456798
									TraesCSU02G047500	128.413	-1.17885	0.281529	-4.18732	2.82267e-05	0.00457051
									TraesCS3D02G325800	260.872	-1.21645	0.290931	-4.18125	2.89908e-05	0.00468067
									TraesCS5A02G384100	23.1668	-4.0383	0.966555	-4.17804	2.94035e-05	0.00472003
									TraesCS6B02G397700	144.442	-1.72365	0.413101	-4.17246	3.0133e-05	0.00479578
									TraesCS3B02G171100	106.676	-1.27344	0.305445	-4.16912	3.05777e-05	0.00485273
									TraesCS7A02G479600	14.4827	-5.46147	1.31467	-4.15424	3.26364e-05	0.00512126
									TraesCS2A02G295400	77.9689	-1.46672	0.353201	-4.15264	3.28661e-05	0.00514285
									TraesCS2B02G555400	54.2951	-1.76407	0.42526	-4.1482	3.35093e-05	0.00522259
									TraesCS3D02G224800	710.361	-1.20268	0.290239	-4.14378	3.41634e-05	0.00528662
									TraesCS2D02G292400	173.529	-1.13591	0.275657	-4.12075	3.77646e-05	0.00571719
									TraesCS1D02G252900	572.035	-1.04729	0.254633	-4.11292	3.9068e-05	0.00586682
									TraesCS4A02G020000	499.57	-5.00067	1.21577	-4.11318	3.90253e-05	0.00586682
									TraesCS7B02G277700	277.263	-1.29706	0.315492	-4.11123	3.93561e-05	0.00589423
									TraesCS3A02G399600	86.6223	-1.5237	0.370734	-4.10997	3.95719e-05	0.0059107
									TraesCS2B02G247600	115.701	-1.09581	0.266686	-4.10898	3.97411e-05	0.00592015
									TraesCS2A02G215100	280.201	-1.17721	0.286547	-4.10827	3.98637e-05	0.00592262
									TraesCS7D02G456900	24.3563	-2.9804	0.725595	-4.10752	3.99928e-05	0.00592604
									TraesCS2D02G408700	136.978	-1.39252	0.339228	-4.10497	4.04365e-05	0.00597593
									TraesCS5B02G246200	2493.42	-1.10516	0.269367	-4.10283	4.08134e-05	0.00599291
									TraesCS5B02G396400	146.064	-1.57868	0.384948	-4.10103	4.11319e-05	0.00599934
									TraesCS1B02G377100	58.5381	-1.97478	0.481965	-4.09734	4.17927e-05	0.00605088
									TraesCS2A02G564100	185.382	-3.28373	0.80136	-4.0977	4.17284e-05	0.00605088
									TraesCS2B02G059500	49.9992	-2.12454	0.51853	-4.09724	4.18102e-05	0.00605088
									TraesCS3B02G370300	115.536	-1.92228	0.469615	-4.09331	4.25255e-05	0.00607319
									TraesCS5B02G533100	265.799	-1.36313	0.333035	-4.09305	4.25728e-05	0.00607319
									TraesCS6D02G008400	30.2424	-3.075	0.751316	-4.09282	4.26166e-05	0.00607319
									TraesCS7D02G520200	216.311	-1.03512	0.252879	-4.09336	4.25169e-05	0.00607319
									TraesCS6D02G282000	15.7452	-3.61141	0.883249	-4.08877	4.33661e-05	0.00612439
									TraesCS7B02G231800	135.025	-1.18093	0.288833	-4.08864	4.33902e-05	0.00612439
									TraesCS6D02G100500	40.7784	-5.67263	1.38994	-4.08121	4.48022e-05	0.00625696
									TraesCS7D02G053100	225.481	-1.83569	0.449738	-4.08168	4.47111e-05	0.00625696
									TraesCS5A02G313800	10.4589	-5.84372	1.43333	-4.07702	4.56168e-05	0.00635484
									TraesCS1A02G268800	59.4937	-1.78056	0.43699	-4.07459	4.60964e-05	0.00637397
									TraesCS1A02G342600	445.054	-1.13092	0.277626	-4.07356	4.63008e-05	0.00637727
									TraesCS2A02G133900	26.8645	-1.89725	0.465775	-4.07332	4.63486e-05	0.00637727
									TraesCS6B02G320900	201.611	-1.13232	0.278283	-4.06894	4.72267e-05	0.00648213
									TraesCS7D02G450900	146.276	-1.38927	0.341642	-4.06645	4.7734e-05	0.00653569
									TraesCS6D02G008500	15.8724	-3.91308	0.962469	-4.06567	4.78955e-05	0.00654178
									TraesCS2A02G400400	9.22106	-5.65979	1.3923	-4.06506	4.80193e-05	0.00654269
									TraesCS6D02G346400	193.09	-1.36516	0.336079	-4.06203	4.86488e-05	0.00659628
									TraesCS3B02G023700	72.3653	-1.20562	0.297578	-4.05144	5.09028e-05	0.00683458
									TraesCS4D02G189200	75.4208	-1.81724	0.448831	-4.04882	5.14761e-05	0.00686303
									TraesCS7D02G315500	143.177	-1.01703	0.251307	-4.04699	5.18811e-05	0.00690056
									TraesCS7D02G001300	8.81772	-6.59776	1.63124	-4.04462	5.24082e-05	0.00695411
									TraesCS7B02G391800	255.729	-1.65808	0.410365	-4.04051	5.33347e-05	0.00699398
									TraesCS1D02G022000	161.698	-1.76831	0.437793	-4.03916	5.3644e-05	0.00701806
									TraesCS1B02G367800	136.93	-1.97719	0.489871	-4.03613	5.43391e-05	0.00707239
									TraesCS5B02G236800	114.206	-2.2012	0.545589	-4.03454	5.47082e-05	0.00707239
									TraesCS5B02G314700	10.0057	-4.86365	1.20536	-4.03501	5.46007e-05	0.00707239
									TraesCS5D02G552000	378.85	-1.55803	0.386218	-4.03407	5.48189e-05	0.00707239
									TraesCS1D02G408300	524.922	-1.00067	0.248102	-4.03331	5.49959e-05	0.00707889
									TraesCS1D02G448200	87.1449	-1.31591	0.326698	-4.0279	5.62763e-05	0.00719396
									TraesCS4A02G226300	75.3647	-1.62734	0.404107	-4.027	5.64926e-05	0.00720512
									TraesCS7B02G209300	289.856	-1.16999	0.290696	-4.02479	5.7026e-05	0.00725219
									TraesCS5D02G320200	85.3074	-1.67794	0.417217	-4.02174	5.777e-05	0.00728489
									TraesCS5D02G558700	71.1674	-2.70963	0.673943	-4.02056	5.80602e-05	0.007305
									TraesCS1D02G249100	495.618	-1.06693	0.265765	-4.01454	5.95609e-05	0.00747697
									TraesCS6A02G210500	77.3616	-1.7403	0.433592	-4.01368	5.97802e-05	0.00748767
									TraesCS4D02G197700	52.4893	-2.51403	0.627657	-4.00543	6.19054e-05	0.00768493
									TraesCS5D02G209900	56.2366	-1.48175	0.370137	-4.00325	6.24771e-05	0.00773871
									TraesCS2D02G469700	16.9214	-2.51859	0.63027	-3.99604	6.44105e-05	0.0079036
									TraesCS5A02G402600	260.658	-1.03484	0.258992	-3.99565	6.45157e-05	0.0079036
									TraesCS3A02G137900	68.2601	-1.59215	0.399007	-3.99028	6.59948e-05	0.00799711
									TraesCS7D02G372600	122.58	-1.68924	0.423521	-3.98855	6.64784e-05	0.00803828
									TraesCS1A02G257400	23.8422	-2.08867	0.524864	-3.97945	6.90759e-05	0.0081409
									TraesCS2D02G293200	201.726	-1.51617	0.380786	-3.98169	6.84272e-05	0.0081409
									TraesCS3D02G275500	273.819	-3.84728	0.966672	-3.97992	6.8938e-05	0.0081409
									TraesCS4B02G243400	100.372	-2.28712	0.574538	-3.98081	6.8681e-05	0.0081409
									TraesCS6B02G450500	334.899	-1.09079	0.273916	-3.98221	6.82772e-05	0.0081409
									TraesCS5B02G089200	76.0157	-1.18992	0.299381	-3.97461	7.04952e-05	0.00826133
									TraesCS1A02G041400	247.451	-2.65819	0.668956	-3.97364	7.07831e-05	0.00826191
									TraesCS4B02G037400	74.5713	-1.02566	0.258708	-3.96455	7.35352e-05	0.0085226
									TraesCS5B02G551900	214.483	-1.12613	0.284117	-3.9636	7.3827e-05	0.00853871
									TraesCS2B02G118100	191.161	-1.32748	0.335543	-3.95622	7.61459e-05	0.00870617
									TraesCS3B02G148200	53.2616	-1.8733	0.473533	-3.95602	7.621e-05	0.00870617
									TraesCS1B02G234300	103.572	-1.27201	0.321583	-3.95547	7.63842e-05	0.00870827
									TraesCS5D02G209700	72.5737	-1.52285	0.38564	-3.94889	7.85132e-05	0.00886058
									TraesCS7A02G450600	195.434	-1.05971	0.268292	-3.94983	7.82083e-05	0.00886058
									TraesCS7D02G327700	156.296	-1.17823	0.298344	-3.94922	7.84061e-05	0.00886058
									TraesCS6D02G158500	528.586	-1.04735	0.265318	-3.94753	7.8963e-05	0.00889336
									TraesCS1A02G196700	420.814	-1.24126	0.314936	-3.94129	8.10432e-05	0.00905463
									TraesCS7A02G451100	591.539	-1.15244	0.292473	-3.94033	8.13681e-05	0.00907278
									TraesCS2B02G216400	73.3316	-1.54321	0.392582	-3.93091	8.46236e-05	0.00930577
									TraesCS1D02G309800	8.11121	-5.46763	1.39179	-3.9285	8.5476e-05	0.00938104
									TraesCS4A02G472500	103.35	-1.78907	0.455965	-3.9237	8.71986e-05	0.00951401
									TraesCS2D02G217700	9.99648	-4.23268	1.08141	-3.91404	9.07646e-05	0.00980731
									TraesCS3A02G077100	70.0079	-2.33408	0.596533	-3.91275	9.12514e-05	0.00981413
									TraesCS5D02G319700	43.9925	-1.43747	0.367489	-3.91159	9.16886e-05	0.00983109
									TraesCS5A02G502200	8.88731	-5.5989	1.43221	-3.90928	9.25727e-05	0.00986024
									TraesCS3D02G239400	10.0858	-4.85259	1.24294	-3.90411	9.45726e-05	0.0100439
									TraesCS5B02G007000	11.7944	-3.4828	0.893084	-3.89974	9.62961e-05	0.0101882
									TraesCS4A02G269400	60.2085	-1.3472	0.345502	-3.89925	9.64896e-05	0.0101894
									TraesCS1B02G270100	71.0566	-1.6784	0.430596	-3.89786	9.70461e-05	0.0102105
									TraesCS3A02G367000	191.136	-1.48671	0.381604	-3.89595	9.78157e-05	0.0102592
									TraesCS3D02G177900	185.581	-1.19147	0.305908	-3.89487	9.82521e-05	0.0102592
									TraesCS7D02G160100	45.2398	-1.43755	0.369136	-3.89435	9.84618e-05	0.0102619
									TraesCS5A02G478800	31.3166	-3.71966	0.956373	-3.88934	0.000100519	0.0104179
									TraesCS4D02G262800	43.7009	-2.18782	0.562678	-3.88823	0.000100978	0.0104456
									TraesCS7B02G238000	228.33	-1.03551	0.266349	-3.88779	0.00010116	0.0104456
									TraesCS1B02G347500	157.88	-1.47056	0.378312	-3.88717	0.000101418	0.010453
									TraesCS7A02G115300	117.554	-1.11693	0.28738	-3.88661	0.000101655	0.0104581
									TraesCS2B02G343900	248.403	-1.0471	0.269575	-3.88428	0.000102633	0.01052
									TraesCS2A02G190700	158.505	-1.53472	0.395458	-3.88087	0.000104082	0.0105914
									TraesCS7A02G335600	29.8199	-1.74846	0.450582	-3.88046	0.000104261	0.0105914
									TraesCS3D02G428400	230.403	-1.16033	0.299421	-3.87523	0.000106526	0.0107481
									TraesCS6D02G048900	376.16	-1.38466	0.357365	-3.87464	0.000106782	0.0107481
									TraesCS4A02G253600	12.0598	-4.05507	1.04993	-3.86223	0.000112356	0.0111881
									TraesCS2B02G034600	40.5254	-1.61558	0.41861	-3.85939	0.000113669	0.011222
									TraesCS4B02G323000	643.434	-1.05509	0.273271	-3.86097	0.000112938	0.011222
									TraesCS5D02G184700	110.561	-1.38738	0.359387	-3.86039	0.000113204	0.011222
									TraesCS3A02G324700	38.0097	-1.66423	0.431565	-3.85627	0.00011513	0.0113231
									TraesCS2D02G425400	12.1995	-6.07964	1.57711	-3.85493	0.000115762	0.0113652
									TraesCS5B02G097600	98.1205	-1.61938	0.42027	-3.85319	0.000116589	0.0114263
									TraesCS4B02G332700	110.382	-2.0234	0.525496	-3.85047	0.000117893	0.0115138
									TraesCS7D02G215100	27.2472	-2.71987	0.706536	-3.84958	0.000118322	0.0115159
									TraesCS3D02G394800	151.572	-1.22467	0.318272	-3.84786	0.000119154	0.0115747
									TraesCS2B02G392400	20.7219	-2.29481	0.596983	-3.84402	0.000121036	0.0116577
									TraesCS4B02G172700	88.5877	-4.26846	1.11168	-3.83964	0.000123215	0.0118065
									TraesCS3D02G045500	73.2801	-6.3807	1.66343	-3.83586	0.000125124	0.0119077
									TraesCS2D02G100500	223.201	-1.09194	0.284879	-3.833	0.000126588	0.0119452
									TraesCS3B02G181300	99.8034	-5.12918	1.33866	-3.83158	0.000127322	0.0119741
									TraesCS5D02G497900	44.725	-1.45187	0.379291	-3.82785	0.000129269	0.0120557
									TraesCS2B02G110400	46.5969	-1.39969	0.365765	-3.82675	0.000129846	0.0120893
									TraesCS2A02G204900	25.3541	-2.68664	0.702957	-3.82192	0.000132418	0.0122471
									TraesCS3D02G366600	10.9157	-5.00208	1.31017	-3.8179	0.000134594	0.0123869
									TraesCS4A02G213400	91.3401	-2.09535	0.549069	-3.81619	0.00013553	0.0124288
									TraesCS3D02G034000	1478.52	-1.15409	0.302647	-3.81332	0.000137111	0.0125154
									TraesCS1B02G267900	39.2827	-1.86745	0.490778	-3.80509	0.000141752	0.0128342
									TraesCS7D02G531400	69.7717	-1.55888	0.409667	-3.80523	0.000141674	0.0128342
									TraesCS7B02G417700	255.523	-2.71974	0.715514	-3.8011	0.000144057	0.0129798
									TraesCS2D02G197300	131.753	-1.12272	0.295414	-3.80051	0.000144398	0.0129896
									TraesCS1B02G066000	317.324	-1.01604	0.267493	-3.79839	0.000145641	0.0130175
									TraesCS2A02G481400	14.9388	-3.74662	0.98651	-3.79785	0.000145956	0.0130248
									TraesCS2D02G532800	31.4054	-1.76711	0.465624	-3.79514	0.000147562	0.0130469
									TraesCS3D02G287000	19.7122	-3.30519	0.870711	-3.79597	0.000147066	0.0130469
									TraesCS7D02G364900	114.891	-1.77333	0.467078	-3.79666	0.000146662	0.0130469
									TraesCS1B02G141700	945.623	-1.01145	0.266663	-3.793	0.00014884	0.0130528
									TraesCS2A02G112800	77.3759	-1.47615	0.38992	-3.78578	0.000153228	0.0133123
									TraesCS4A02G066100	69.1145	-2.51791	0.665825	-3.78164	0.0001558	0.0134728
									TraesCS4D02G166800	65.6317	-1.24419	0.329006	-3.78166	0.000155784	0.0134728
									TraesCS1B02G005400	99.3846	-1.0533	0.278894	-3.77671	0.000158912	0.0136893
									TraesCS2A02G487400	25.9761	-3.1037	0.821843	-3.77651	0.000159039	0.0136893
									TraesCS5D02G568000	220.75	-1.01628	0.269312	-3.77363	0.000160892	0.0137641
									TraesCS6A02G230900	47.0187	-1.22734	0.325355	-3.7723	0.00016175	0.0138163
									TraesCS7B02G247200	35.6526	-1.56313	0.414455	-3.77154	0.000162243	0.0138209
									TraesCS1B02G436500	78.5962	-2.39915	0.636463	-3.76951	0.00016357	0.0138573
									TraesCS3A02G313200	196.657	-1.15449	0.306289	-3.76928	0.000163718	0.0138573
									TraesCS3B02G099400	26.4093	-2.14112	0.567977	-3.76973	0.000163425	0.0138573
									TraesCS3A02G286900	6.20127	-6.0704	1.61382	-3.7615	0.000168899	0.0141457
									TraesCS1D02G281500	121.026	-1.5304	0.40713	-3.75899	0.000170602	0.0142427
									TraesCS2A02G513100	116.695	-1.39381	0.370848	-3.75844	0.000170975	0.0142427
									TraesCS3B02G470500	676.003	-1.02639	0.273121	-3.75802	0.000171262	0.0142427
									TraesCS7B02G245500	144.093	-1.06232	0.282688	-3.75792	0.000171331	0.0142427
									TraesCS3D02G340400	82.6549	-1.12009	0.298272	-3.75525	0.000173166	0.0143525
									TraesCS1A02G406500	74.34	-1.28016	0.341132	-3.75268	0.000174954	0.0144251
									TraesCS2B02G623400	264.889	-1.17552	0.313354	-3.7514	0.00017585	0.0144251
									TraesCS5D02G388700	15003.3	-1.02561	0.273392	-3.75143	0.000175831	0.0144251
									TraesCS3D02G060500	65.9184	-2.1042	0.56128	-3.74893	0.000177589	0.0145465
									TraesCS4A02G223600	110.43	-1.47559	0.393697	-3.74803	0.00017823	0.0145775
									TraesCS6A02G405200	59.6157	-1.18685	0.316731	-3.74719	0.000178825	0.0145835
									TraesCS6A02G025700	37.9932	-1.53439	0.409824	-3.74403	0.000181094	0.014684
									TraesCS7D02G322400	19.1492	-3.93139	1.05016	-3.74363	0.000181383	0.0146849
									TraesCS1A02G265800	138.611	-1.64374	0.439361	-3.7412	0.000183144	0.014765
									TraesCS2B02G232400	9.45453	-4.14604	1.10816	-3.74138	0.000183013	0.014765
									TraesCS5B02G028300	166.841	-1.29724	0.346818	-3.74042	0.000183715	0.0147667
									TraesCS1D02G010600	56.7478	-1.43536	0.384026	-3.73767	0.000185732	0.01478
									TraesCS1D02G027300	11.0141	-3.97708	1.06391	-3.73818	0.000185354	0.01478
									TraesCS5B02G145300	32.7142	-2.19872	0.588034	-3.73911	0.000184673	0.01478
									TraesCS6A02G298100	488.106	-1.1714	0.313525	-3.73621	0.000186812	0.0148447
									TraesCS5D02G043100	16.2586	-2.46773	0.660672	-3.73519	0.000187577	0.014852
									TraesCS5D02G476800	533.956	-1.1375	0.304716	-3.733	0.000189214	0.0149499
									TraesCS4A02G092600	14.3822	-4.83079	1.29532	-3.72942	0.000191919	0.0151003
									TraesCS4A02G257900	253.33	-1.5121	0.405632	-3.72775	0.000193196	0.0151793
									TraesCS1B02G367500	38.9105	-2.45692	0.659687	-3.72438	0.000195798	0.015255
									TraesCS6B02G227900	25.7702	-1.95157	0.52391	-3.725	0.000195313	0.015255
									TraesCS3B02G279700	787.46	-1.06319	0.285636	-3.72217	0.000197519	0.0153037
									TraesCS4B02G356700	32.4228	-2.30424	0.619197	-3.72134	0.000198165	0.0153259
									TraesCS4B02G348600	14.5609	-2.93946	0.790327	-3.7193	0.000199778	0.0153824
									TraesCS5B02G362500	63.2845	-2.00476	0.540016	-3.7124	0.000205301	0.0156677
									TraesCS2D02G414800	13.8138	-3.73672	1.00697	-3.71087	0.000206549	0.0157414
									TraesCS2A02G384300	56.1375	-1.44626	0.389854	-3.70976	0.000207455	0.0157848
									TraesCS4D02G087200	13.109	-2.92115	0.787555	-3.70914	0.000207967	0.0157848
									TraesCS4B02G056900	15.9139	-2.46817	0.665714	-3.70755	0.000209274	0.0158196
									TraesCS6D02G291600	197.899	-1.4434	0.389502	-3.70575	0.000210768	0.0158833
									TraesCS6B02G127700	76.0615	-1.44528	0.390618	-3.69998	0.000215617	0.0160814
									TraesCS1B02G012400	48.8959	-1.62545	0.439481	-3.69857	0.000216818	0.0161495
									TraesCS6D02G225500	89.6239	-1.14649	0.310118	-3.69696	0.000218195	0.0161979
									TraesCS1D02G052800	19.6214	-1.97277	0.534348	-3.69192	0.000222565	0.0163594
									TraesCS5A02G163400	100.596	-1.26058	0.341442	-3.69193	0.000222558	0.0163594
									TraesCS6A02G292800	50.0706	-1.8351	0.497468	-3.68889	0.000225239	0.0165125
									TraesCS6B02G058000	61.9696	-1.75533	0.476658	-3.68257	0.000230897	0.016883
									TraesCS3D02G407000	7.70532	-4.48765	1.21963	-3.6795	0.00023369	0.0170426
									TraesCS1B02G293900	103.902	-1.74251	0.473749	-3.67814	0.000234943	0.0170719
									TraesCS3D02G359900	251.019	-1.60708	0.437842	-3.67045	0.000242126	0.0174151
									TraesCS1B02G355700	232.006	-1.18036	0.321663	-3.66956	0.000242964	0.0174456
									TraesCS2D02G083600	19.6531	-3.40159	0.927172	-3.66878	0.000243706	0.0174541
									TraesCS1D02G009100	50.0862	-1.59672	0.435588	-3.66566	0.0002467	0.0174925
									TraesCS1D02G268500	20.0106	-2.26644	0.6181	-3.66679	0.000245615	0.0174925
									TraesCS4B02G353100	203.858	-1.00449	0.274018	-3.66579	0.000246572	0.0174925
									TraesCS5B02G244000	27.0006	-1.6346	0.446358	-3.66209	0.000250167	0.0176899
									TraesCS4D02G212100	26.9029	-2.59901	0.709863	-3.66128	0.000250959	0.0177235
									TraesCS2D02G283900	15.9359	-4.20007	1.14749	-3.66023	0.000251987	0.0177244
									TraesCS3B02G188600	61.9323	-1.05837	0.289132	-3.6605	0.000251727	0.0177244
									TraesCS4D02G319400	736.423	-1.07009	0.292348	-3.66033	0.000251893	0.0177244
									TraesCS4B02G312200	68.761	-2.21201	0.605078	-3.65575	0.000256432	0.0179512
									TraesCS5B02G566400	168.624	-5.17811	1.41635	-3.65596	0.00025622	0.0179512
									TraesCS7B02G120600	40.4817	-1.59374	0.436022	-3.65517	0.000257009	0.017961
									TraesCS6D02G009600	5.45865	-5.89457	1.61477	-3.65042	0.000261817	0.018214
									TraesCS1A02G364100	58.3345	-2.12428	0.582915	-3.64424	0.00026818	0.0185011
									TraesCS7A02G101500	24.2584	-1.95002	0.535097	-3.64423	0.000268193	0.0185011
									TraesCS2A02G039700	19.933	-1.8989	0.521403	-3.6419	0.000270636	0.0185731
									TraesCS3B02G380500	50.3485	-2.21482	0.608834	-3.63781	0.000274968	0.018711
									TraesCS2D02G091300	71.2702	-1.42434	0.391705	-3.63624	0.000276642	0.0188006
									TraesCS3A02G285000	7.61285	-4.47322	1.23061	-3.63494	0.000278041	0.0188041
									TraesCS7A02G056200	20.0288	-2.40605	0.66192	-3.63496	0.000278024	0.0188041
									TraesCS3D02G440600	81.7508	-1.26605	0.348601	-3.6318	0.00028145	0.0189201
									TraesCS5D02G010200	189.186	-1.10396	0.303961	-3.6319	0.00028134	0.0189201
									TraesCS2B02G560100	16.8417	-2.30428	0.634577	-3.63121	0.000282093	0.0189406
									TraesCS1A02G164900	21.5078	-1.88263	0.518636	-3.62997	0.000283457	0.0190093
									TraesCS1B02G088600	170.014	-1.49356	0.411543	-3.62918	0.000284324	0.0190218
									TraesCS2B02G233100	118.925	-1.63541	0.450807	-3.62775	0.000285906	0.0191044
									TraesCS5B02G024900	45.8578	-1.83648	0.506324	-3.62708	0.000286646	0.0191085
									TraesCS6A02G325600	166.253	-1.63229	0.450491	-3.62336	0.0002908	0.019229
									TraesCS7D02G512800	98.9753	-1.1112	0.306702	-3.62305	0.000291147	0.019229
									TraesCS5A02G108400	33.1388	-1.39157	0.385019	-3.61429	0.000301177	0.0197039
									TraesCS7D02G190900	601.43	-1.34537	0.372285	-3.61382	0.000301723	0.0197042
									TraesCS3A02G217200	49.6869	-1.81582	0.502827	-3.61122	0.000304758	0.0197797
									TraesCS4B02G237500	21.3297	-2.19819	0.608724	-3.61114	0.000304858	0.0197797
									TraesCS7B02G123700	63.0186	-1.55391	0.430481	-3.6097	0.000306548	0.0198662
									TraesCSU02G117800	84.3379	-1.1436	0.317066	-3.6068	0.000309991	0.0200661
									TraesCS2A02G126100	152.017	-1.09658	0.30406	-3.60646	0.000310407	0.0200697
									TraesCS6A02G208800	161.296	-1.18389	0.328314	-3.60595	0.000311008	0.0200854
									TraesCS4B02G236700	26.0651	-1.76506	0.489965	-3.60243	0.000315262	0.0203131
									TraesCS6B02G214100	241.56	-1.28252	0.356119	-3.60137	0.000316546	0.0203255
									TraesCS1D02G335400	28.1484	-2.72088	0.755743	-3.60028	0.00031788	0.0203356
									TraesCS1B02G456200	61.4744	-1.60961	0.447633	-3.59582	0.000323366	0.0205742
									TraesCS1D02G304600	19.0268	-2.14615	0.597363	-3.59271	0.000327258	0.0207661
									TraesCS7A02G213400	99.7488	-1.08182	0.301132	-3.59252	0.000327497	0.0207661
									TraesCS7A02G341000	72.1908	-1.17608	0.327635	-3.5896	0.00033119	0.0209054
									TraesCS2D02G346900	40.6902	-1.43258	0.399637	-3.58471	0.000337459	0.0211577
									TraesCS1D02G414700	50.8678	-2.43265	0.67898	-3.5828	0.000339926	0.0212646
									TraesCS7D02G304100	57.6497	-1.08216	0.302458	-3.57787	0.000346406	0.0214947
									TraesCS5B02G160700	56.8992	-1.65091	0.462513	-3.56942	0.000357767	0.0218904
									TraesCS1D02G079800	49.3579	-1.15567	0.32423	-3.56435	0.00036476	0.0221484
									TraesCS7A02G178300	31.5721	-2.04699	0.574974	-3.56014	0.000370657	0.0224334
									TraesCS2A02G464400	95.4711	-1.03636	0.29119	-3.55905	0.000372202	0.022448
									TraesCS4B02G251700	43.7667	-1.55383	0.437341	-3.55291	0.000380992	0.0228608
									TraesCSU02G215200	11.4007	-2.57563	0.724865	-3.55326	0.000380492	0.0228608
									TraesCS4B02G013100	24.329	-1.88545	0.531016	-3.55064	0.000384292	0.022947
									TraesCS4B02G240900	271.199	-1.46941	0.413812	-3.55091	0.000383897	0.022947
									TraesCS6B02G251600	214.968	-1.41706	0.400057	-3.54215	0.000396876	0.0235108
									TraesCS3A02G102500	770.941	-1.05984	0.299498	-3.53871	0.000402085	0.0237438
									TraesCS1A02G268600	31.3808	-1.56908	0.44368	-3.53651	0.000405454	0.0239175
									TraesCS2D02G291900	27.6354	-2.31924	0.656028	-3.53527	0.000407353	0.0240042
									TraesCS2B02G444200	296.222	-1.00038	0.283038	-3.53445	0.000408627	0.0240539
									TraesCS5D02G492300	71.2792	-3.69703	1.0461	-3.5341	0.000409161	0.02406
									TraesCS2A02G219700	12.0037	-2.85372	0.807629	-3.53346	0.00041016	0.0240934
									TraesCS2D02G181100	62.7385	-1.25262	0.355041	-3.5281	0.000418556	0.024482
									TraesCS6D02G332500	64.8582	-1.39605	0.395723	-3.52784	0.000418967	0.024482
									TraesCS1B02G191300	9.33784	-3.31833	0.94105	-3.5262	0.000421572	0.0245613
									TraesCS5A02G475300	43.8554	-1.61986	0.459383	-3.52615	0.000421643	0.0245613
									TraesCS5D02G273700	147.674	-1.45298	0.41218	-3.52511	0.000423302	0.0246103
									TraesCS2B02G428900	22.6069	-2.05063	0.582007	-3.52337	0.000426094	0.0246152
									TraesCS2D02G423400	86.6086	-1.428	0.405219	-3.52401	0.000425061	0.0246152
									TraesCS6A02G363200	24.9143	-2.11758	0.601156	-3.52251	0.000427484	0.0246191
									TraesCS3B02G586900	662.484	-1.22689	0.348349	-3.52201	0.000428283	0.0246373
									TraesCS7D02G343300	32.3351	-1.55198	0.440934	-3.51976	0.000431938	0.0247735
									TraesCS2B02G401400	55.3507	-1.35677	0.385555	-3.519	0.000433169	0.0248186
									TraesCS1D02G256400	12.8846	-2.9731	0.844944	-3.51869	0.000433677	0.0248222
									TraesCS7A02G464500	164.461	-1.15871	0.329478	-3.5168	0.000436784	0.024949
									TraesCS6D02G051700	14.0407	-2.74762	0.781428	-3.51616	0.000437838	0.0249836
									TraesCS3A02G150800	29.0639	-2.91732	0.830099	-3.51442	0.00044071	0.0250737
									TraesCS5A02G130400	115.919	-1.52829	0.435005	-3.51326	0.000442641	0.0251549
									TraesCS7A02G263000	34.3659	-1.47923	0.421356	-3.51065	0.000447004	0.0253247
									TraesCS5D02G411800	23.2061	-2.18335	0.622156	-3.50933	0.000449235	0.0254004
									TraesCS6A02G098200	127.374	-1.17224	0.334101	-3.50866	0.000450376	0.0254392
									TraesCS7A02G089600	8.92504	-3.29628	0.940785	-3.50376	0.000458746	0.0258597
									TraesCS3A02G137600	10.1492	-3.48333	0.994336	-3.50317	0.000459753	0.0258903
									TraesCS3A02G435800	424.303	-1.07231	0.306183	-3.50218	0.000461474	0.0259349
									TraesCS1D02G095000	24.6801	-1.56688	0.447598	-3.50065	0.000464121	0.0260052
									TraesCS4D02G329400	95.74	-1.68039	0.480133	-3.49984	0.000465532	0.0260321
									TraesCSU02G122200	18.0742	-3.88415	1.10976	-3.49998	0.000465293	0.0260321
									TraesCS2D02G434500	120.178	-1.3654	0.390296	-3.49836	0.000468126	0.0260727
									TraesCS1D02G128400	54.8022	-1.029	0.294206	-3.49756	0.000469533	0.0260731
									TraesCS3D02G228100	84.2691	-1.21901	0.348769	-3.49517	0.000473761	0.0262037
									TraesCS3D02G221100	56.6682	-1.20986	0.34619	-3.49477	0.00047447	0.0262169
									TraesCS3D02G116400	576.434	-1.1683	0.334976	-3.48772	0.000487151	0.026654
									TraesCS5A02G225600	11.8089	-4.49265	1.28953	-3.48393	0.000494103	0.0268162
									TraesCS7A02G349200	62.5075	-1.83714	0.527542	-3.48246	0.000496834	0.026868
									TraesCS4A02G063800	342.627	-1.14124	0.327977	-3.47963	0.00050211	0.0269965
									TraesCS3B02G037400	216.276	-1.15234	0.331236	-3.47891	0.000503457	0.0270169
									TraesCS3B02G398300	206.619	-1.2549	0.360782	-3.47828	0.000504649	0.0270549
									TraesCS5B02G342800	60.8721	-1.5299	0.440387	-3.47399	0.000512775	0.0272811
									TraesCS2D02G462000	154.448	-1.4075	0.405659	-3.46966	0.000521117	0.0275935
									TraesCS2D02G317800	63.6658	-1.33783	0.386013	-3.46576	0.000528745	0.0278654
									TraesCS3D02G366500	37.0349	-2.30665	0.666521	-3.46073	0.000538719	0.0281771
									TraesCS5D02G164500	84.282	-1.02378	0.295743	-3.46172	0.000536732	0.0281771
									TraesCS4A02G341500	185.79	-1.66361	0.480783	-3.4602	0.000539766	0.0281803
									TraesCS1D02G369500	32.961	-2.47961	0.716881	-3.45888	0.000542424	0.0282926
									TraesCS6D02G094700	37.3564	-2.1434	0.620211	-3.45592	0.000548417	0.0285254
									TraesCS1A02G070200	56.7196	-1.98142	0.573981	-3.45207	0.000556308	0.0288284
									TraesCS2B02G311100	83.6255	-1.13636	0.329696	-3.44667	0.000567534	0.0292757
									TraesCS2D02G016000	11.2709	-2.56104	0.743727	-3.44352	0.000574185	0.0295085
									TraesCS1B02G201100	41.4046	-1.42869	0.415267	-3.44041	0.000580844	0.0296326
									TraesCS2B02G245800	9.82665	-2.66493	0.774928	-3.43893	0.000584008	0.0297126
									TraesCS2B02G232900	227.932	-1.57791	0.459003	-3.43769	0.000586694	0.0297679
									TraesCS2B02G514400	44.5643	-1.32156	0.384547	-3.43666	0.000588939	0.0298547
									TraesCS1B02G130000	46.3258	-1.55116	0.451752	-3.43366	0.000595492	0.0300777
									TraesCS5A02G007900	69.1485	-2.27502	0.66357	-3.42846	0.000607012	0.0304942
									TraesCS5D02G310500	71.3657	-1.19421	0.348642	-3.42533	0.000614048	0.0307646
									TraesCS2B02G303200	34.8263	-1.83102	0.534835	-3.42353	0.000618143	0.030942
									TraesCS2D02G103400	35.5664	-1.88654	0.551446	-3.42108	0.000623741	0.0311664
									TraesCS3A02G225200	109.27	-1.03851	0.303778	-3.41865	0.000629337	0.031309
									TraesCS2B02G137700	764.413	-1.01794	0.297827	-3.41789	0.000631077	0.0313646
									TraesCS5B02G393400	48.2915	-1.85571	0.543197	-3.41628	0.000634828	0.0314297
									TraesCSU02G026600	21.048	-1.73852	0.508916	-3.41612	0.000635199	0.0314297
									TraesCS1D02G350900	127.392	-1.2292	0.359973	-3.41471	0.000638501	0.0315506
									TraesCS2D02G371400	11.1225	-3.08004	0.902024	-3.41459	0.000638772	0.0315506
									TraesCS1B02G360900	135.906	-1.12146	0.328458	-3.41431	0.000639435	0.0315554
									TraesCS7D02G311300	280.528	-1.06929	0.313896	-3.40651	0.000657991	0.032086
									TraesCS4D02G008500	134.773	-1.49742	0.440191	-3.40176	0.000669539	0.0324546
									TraesCS2A02G407200	14.9885	-2.53937	0.746722	-3.40069	0.000672162	0.0325295
									TraesCS2A02G072400	44.3766	-1.26409	0.3718	-3.39992	0.000674067	0.0325457
									TraesCS3D02G283100	44.4306	-6.12619	1.80363	-3.39659	0.000682315	0.0328022
									TraesCS1A02G221000	135.536	-1.06571	0.314032	-3.39364	0.000689693	0.0329962
									TraesCS4D02G212500	63.1608	-5.93094	1.7486	-3.39181	0.000694317	0.0330452
									TraesCS6A02G252900	51.4684	-1.31572	0.387916	-3.39175	0.000694467	0.0330452
									TraesCS7A02G357800	216.776	-1.26981	0.374559	-3.39015	0.000698539	0.0331261
									TraesCS5A02G348400	573.482	-1.01045	0.298132	-3.38928	0.000700766	0.0331472
									TraesCS7D02G273400	22.7509	-1.71764	0.506867	-3.38874	0.000702148	0.0331746
									TraesCS6B02G287700	100.152	-1.19088	0.351479	-3.38821	0.000703503	0.0331924
									TraesCS3B02G210000	577.203	-2.40198	0.711035	-3.37815	0.000729748	0.0340283
									TraesCS5B02G353200	2430.39	-1.15654	0.342455	-3.37721	0.000732259	0.0340885
									TraesCS1A02G058200	60.3545	-1.89442	0.56136	-3.37469	0.000738993	0.0343162
									TraesCS3B02G254800	92.8749	-1.51028	0.447697	-3.37345	0.000742324	0.0343851
									TraesCS1B02G124300	23.8881	-1.79464	0.532465	-3.37044	0.000750493	0.0345914
									TraesCS3B02G369600	111.127	-1.26365	0.374902	-3.3706	0.000750035	0.0345914
									TraesCS1D02G335500	31.7937	-1.88739	0.560109	-3.36968	0.000752548	0.034629
									TraesCS5B02G409800	41.3661	-1.28188	0.380524	-3.36872	0.000755181	0.0346645
									TraesCS3D02G440200	37.1342	-5.10161	1.51475	-3.36796	0.000757268	0.0347033
									TraesCS3D02G137700	29.5129	-1.44069	0.428453	-3.36253	0.000772313	0.0352502
									TraesCS3D02G350900	44.9735	-1.39953	0.416547	-3.35983	0.000779897	0.0353919
									TraesCS3A02G322600	15.5606	-2.48795	0.740899	-3.35802	0.000785027	0.0354519
									TraesCS1A02G049600	716.456	-1.01512	0.30238	-3.35709	0.000787664	0.0354857
									TraesCS2B02G326200	27.8969	-2.09541	0.624657	-3.3545	0.000795093	0.0356757
									TraesCS3D02G092900	78.4684	-1.97819	0.589656	-3.35482	0.000794156	0.0356757
									TraesCS1B02G097400	64.8043	-1.06958	0.31918	-3.35103	0.000805125	0.0360679
									TraesCS5A02G083100	30.4562	-1.52912	0.456552	-3.34929	0.000810191	0.0362658
									TraesCS1A02G324000	38.7137	-2.35431	0.703457	-3.34677	0.000817597	0.0365335
									TraesCS1D02G117100	23.9495	-1.73208	0.518158	-3.34275	0.000829511	0.0367334
									TraesCS2B02G469100	64.3212	-1.0532	0.315041	-3.34306	0.000828606	0.0367334
									TraesCS5D02G144800	351.472	-1.11649	0.333937	-3.34341	0.000827555	0.0367334
									TraesCS1D02G072700	240.57	-1.43325	0.428944	-3.34135	0.000833709	0.0368461
									TraesCS4A02G260000	13.1349	-2.66142	0.796904	-3.3397	0.000838696	0.0369655
									TraesCS7A02G027100	46.2115	-1.2648	0.378675	-3.34008	0.000837553	0.0369655
									TraesCS6B02G396900	124.76	-1.39989	0.419238	-3.33912	0.000840439	0.0369972
									TraesCS5D02G206300	319.947	-1.02254	0.306357	-3.33774	0.000844619	0.0371227
									TraesCS1D02G211500	5.2082	-4.82411	1.44655	-3.3349	0.000853316	0.0372878
									TraesCS2A02G312900	87.1255	-6.329	1.89788	-3.33477	0.000853714	0.0372878
									TraesCS7A02G051300	87.7952	-1.37953	0.414184	-3.33072	0.000866216	0.0376571
									TraesCS6D02G203600	36.1366	-1.2353	0.371322	-3.32676	0.000878621	0.0380189
									TraesCS2A02G323000	10.2944	-4.97285	1.49691	-3.32208	0.000893493	0.0384256
									TraesCS4A02G098600	89.6986	-3.31196	0.996862	-3.32239	0.000892509	0.0384256
									TraesCS3A02G533400	32.382	-4.89898	1.47675	-3.31741	0.000908573	0.038854
									TraesCS1A02G404600	7.72916	-4.47764	1.35074	-3.31495	0.000916593	0.0390272
									TraesCS7D02G277400	30.9395	-1.71427	0.51726	-3.31414	0.000919263	0.0390813
									TraesCS7A02G209800	9.72764	-4.7878	1.44527	-3.31275	0.000923832	0.039186
									TraesCS1D02G268900	57.3642	-1.06058	0.320361	-3.31057	0.000931054	0.0393728
									TraesCS1A02G174700	6.24541	-4.16952	1.26137	-3.30556	0.000947877	0.0394148
									TraesCS1A02G223600	89.4508	-1.07276	0.324512	-3.30575	0.000947213	0.0394148
									TraesCS2D02G328900	460.262	-1.03387	0.312481	-3.30857	0.000937726	0.0394148
									TraesCS3B02G240500	54.8276	-1.30548	0.394952	-3.30542	0.000948335	0.0394148
									TraesCS3B02G285100	15.7567	-2.32172	0.702418	-3.30533	0.000948654	0.0394148
									TraesCS5D02G465300	17.1204	-1.96554	0.594353	-3.30702	0.000942937	0.0394148
									TraesCS1B02G166600	96.4771	-1.4493	0.438731	-3.30339	0.000955219	0.039615
									TraesCS2A02G038400	12.3239	-3.0083	0.911063	-3.30196	0.000960113	0.0397001
									TraesCS5D02G309400	36.2837	-1.9673	0.59617	-3.29989	0.000967222	0.0398172
									TraesCS5B02G007100	10.593	-2.80643	0.850787	-3.29862	0.000971597	0.0399385
									TraesCS7B02G215000	208.856	-1.09861	0.333147	-3.29767	0.000974922	0.0400162
									TraesCS6B02G346200	130.267	-1.53293	0.465028	-3.29643	0.000979206	0.0401331
									TraesCS2A02G383000	179.397	-1.02488	0.311041	-3.29501	0.000984174	0.0402937
									TraesCS3B02G099300	22.6916	-2.00153	0.607464	-3.2949	0.000984567	0.0402937
									TraesCS6D02G220500	23.1668	-1.56905	0.476419	-3.29343	0.000989741	0.0404166
									TraesCS1A02G032900	35.523	-1.38822	0.421997	-3.28964	0.00100316	0.0407447
									TraesCS2D02G593300	26.6205	-1.78409	0.542327	-3.2897	0.00100294	0.0407447
									TraesCS7D02G338600	99.0664	-1.01859	0.309988	-3.28591	0.00101654	0.0410312
									TraesCS6D02G114200	84.1854	-1.16909	0.35611	-3.28295	0.00102727	0.0414041
									TraesCS3B02G051700	2566.47	-1.01552	0.309736	-3.27868	0.00104296	0.0417953
									TraesCS5D02G157600	5710.15	-1.11468	0.340052	-3.27798	0.00104554	0.041858
									TraesCS3B02G289600	261.297	-1.02644	0.313197	-3.2773	0.00104804	0.0418949
									TraesCS4B02G346900	30.1131	-1.79713	0.548749	-3.27495	0.00105681	0.0421137
									TraesCS4A02G010000	50.0566	-1.69659	0.518116	-3.27454	0.00105834	0.0421397
									TraesCS5D02G047100	139.519	-1.06549	0.32559	-3.2725	0.00106599	0.0422337
									TraesCS3B02G515100	56.746	-1.65823	0.506954	-3.27096	0.00107182	0.0422917
									TraesCS4D02G231400	383.705	-1.25373	0.384339	-3.26203	0.00110616	0.0430616
									TraesCS6D02G131200	29.8577	-2.52223	0.773744	-3.25977	0.00111503	0.0432864
									TraesCS6A02G312200	260.517	-1.005	0.308434	-3.25838	0.00112049	0.0433775
									TraesCS7D02G489200	13.0417	-2.90524	0.891845	-3.25756	0.00112373	0.0434429
									TraesCSU02G197200	52.1643	-1.61228	0.495102	-3.25646	0.00112812	0.0435662
									TraesCS5D02G321900	84.7611	-1.14242	0.351005	-3.2547	0.00113512	0.0437017
									TraesCS6D02G135300	5.70313	-4.9401	1.51888	-3.25246	0.00114413	0.043784
									TraesCS7A02G376200	226.567	-1.17425	0.361041	-3.25241	0.00114431	0.043784
									TraesCS2B02G413000	40.8835	-1.92268	0.591631	-3.2498	0.00115487	0.0438876
									TraesCS5A02G203300	61.4685	-1.6097	0.495565	-3.24822	0.00116129	0.0440221
									TraesCS6D02G008600	15.4656	-3.3573	1.03392	-3.24716	0.00116565	0.0441169
									TraesCS3A02G359700	118.656	-1.42749	0.440563	-3.24015	0.00119465	0.0450316
									TraesCS1B02G176300	271.86	-1.23369	0.380861	-3.2392	0.00119863	0.0450904
									TraesCS7A02G188900	10.5017	-2.5973	0.802106	-3.23811	0.00120326	0.0452036
									TraesCS3B02G328500	15.7499	-2.26865	0.70176	-3.2328	0.00122584	0.0457748
									TraesCS2D02G034100	33.0737	-1.5469	0.478786	-3.23087	0.00123412	0.0459613
									TraesCS1D02G057300	19.0913	-1.63998	0.508052	-3.22797	0.00124672	0.0463993
									TraesCS7D02G329400	43.0223	-2.40014	0.743714	-3.22723	0.00124995	0.0464455
									TraesCS5B02G006500	15.4691	-3.19016	0.988784	-3.22635	0.0012538	0.0465388
									TraesCS1B02G276200	155.899	-3.51614	1.09152	-3.22132	0.001276	0.0470503
									TraesCS2B02G058000	13.353	-2.47259	0.767528	-3.22149	0.00127524	0.0470503
									TraesCS3A02G385400	61.1276	-1.08393	0.336995	-3.21646	0.00129783	0.047534
									TraesCS5A02G369800	440.059	-3.64045	1.13192	-3.21617	0.00129915	0.047534
									TraesCS1B02G315300	16.5219	-1.80785	0.562222	-3.21555	0.00130195	0.0475364
									TraesCS3A02G044000	24.9944	-2.39407	0.745251	-3.21243	0.00131616	0.0478987
									TraesCS7D02G342000	42.4746	-1.59964	0.498313	-3.21011	0.00132686	0.0481788
									TraesCS7D02G056700	24.1628	-2.04285	0.63661	-3.20896	0.00133217	0.0482685
									TraesCS1D02G239900	94.6091	-1.12883	0.352079	-3.20618	0.00134511	0.0483492
									TraesCS3B02G166900	82.7395	-1.07144	0.3342	-3.20598	0.00134604	0.0483492
									TraesCS2B02G100700	7.27906	-3.80183	1.18671	-3.20368	0.00135682	0.0486184
									TraesCS1D02G031300	44.2097	-1.19407	0.373163	-3.19986	0.00137496	0.0489958
									TraesCS6D02G346800	163.803	-1.15716	0.361973	-3.1968	0.00138961	0.0491628
									TraesCS2B02G242000	16.876	-2.09527	0.655516	-3.19636	0.00139172	0.0492061
									TraesCS1A02G183100	27.1709	-1.35553	0.424148	-3.1959	0.00139398	0.0492238
									TraesCS5D02G393600	58.3602	-1.77197	0.554489	-3.19569	0.00139496	0.0492273
									TraesCS2B02G381900	49.7723	-1.2968	0.405831	-3.19543	0.00139623	0.0492409
									TraesCS7D02G393400	227.548	-2.19433	0.687064	-3.19378	0.00140423	0.0493984
									TraesCS3B02G432600	114.305	-1.12762	0.353108	-3.19341	0.00140601	0.0494298
									TraesCS7B02G082100	102.965	-1.20942	0.378771	-3.19301	0.00140797	0.049441
									TraesCS3A02G502300	25.0324	-1.69201	0.530029	-3.19229	0.00141148	0.0495116
									TraesCS5A02G548000	329.709	-2.32978	0.730211	-3.19056	0.00141996	0.0496701
									TraesCS1A02G093000	47.8723	-2.32781	0.729683	-3.19017	0.0014219	0.049676
									TraesCS6D02G204800	213.593	-1.36655	0.428489	-3.18922	0.00142655	0.0498071

## Sheet: VGvsUS_up&downreg.
Differentially expressed genes (DEGs) identified by DESeq2 in Vapor Gard (VG) treated plant anther samples compared to unsprayed (US) ones (contrast 3). All genes differentially expressed at padj<0.05 with log2fold either upregulated (>1) or downregulated (<-1) are given in the two tables below.
DEGs_VG vs US_upregulated2fold									DEGs_VG vs US_downregulated2fold
	baseMean	log2FoldChange	lfcSE	stat	pvalue	padj				baseMean	log2FoldChange	lfcSE	stat	pvalue	padj
TraesCS1D02G254500	3480.14	1.12043	0.115736	9.68086	3.63659e-22	2.47242e-19			TraesCS2D02G101100	9387.84	-1.6592	0.107377	-15.4521	7.30408e-54	4.27062e-49
TraesCS5A02G372900	6168.04	1.28664	0.13788	9.33161	1.04271e-20	5.80632e-18			TraesCS5A02G248500	4055.37	-2.23244	0.149336	-14.9491	1.57972e-50	4.61824e-46
TraesCS4D02G256400	80.0136	3.15759	0.3445	9.16571	4.92208e-20	2.56955e-17			TraesCS2A02G396900	746.338	-2.51424	0.176148	-14.2735	3.20319e-46	6.24291e-42
TraesCS6A02G238500	681.489	1.24098	0.136987	9.05912	1.31509e-19	6.40768e-17			TraesCS1A02G369600	498.86	-2.31287	0.163974	-14.1051	3.53242e-45	5.16343e-41
TraesCS5D02G382400	6945.15	1.16076	0.131168	8.84939	8.79957e-19	3.67501e-16			TraesCS6A02G152500	185.364	-3.71866	0.264391	-14.065	6.23509e-45	7.29119e-41
TraesCS7A02G160000	3338	1.277	0.146273	8.73026	2.54093e-18	1.03171e-15			TraesCS3B02G470500	584.862	-2.57745	0.191629	-13.4502	3.07076e-41	2.9924e-37
TraesCS5A02G183600	743.396	1.40858	0.161874	8.70167	3.27032e-18	1.30967e-15			TraesCS5A02G323200	12796.5	-2.98897	0.227293	-13.1503	1.69476e-39	1.41559e-35
TraesCS3D02G543400	637.364	1.16216	0.134813	8.62052	6.66481e-18	2.49798e-15			TraesCS2B02G415200	1336.47	-2.62951	0.203864	-12.8984	4.59749e-38	3.36013e-34
TraesCS6B02G266600	639.569	1.21303	0.144444	8.39788	4.54612e-17	1.46855e-14			TraesCS6D02G142300	422.386	-3.27245	0.257399	-12.7135	4.97449e-37	3.23171e-33
TraesCS4A02G364800	1457.52	1.32498	0.162235	8.16706	3.15984e-16	8.92525e-14			TraesCS5D02G255500	1669	-2.49158	0.199046	-12.5176	5.98293e-36	3.49816e-32
TraesCS4D02G207500	2878.88	2.04847	0.251755	8.13675	4.06031e-16	1.11982e-13			TraesCS3B02G210000	554.719	-4.85104	0.392348	-12.3641	4.08652e-35	2.17213e-31
TraesCS5B02G054200	265.83	2.27395	0.2839	8.00967	1.15015e-15	3.00215e-13			TraesCS1D02G428200	931.799	-2.29232	0.18852	-12.1596	5.10363e-34	2.4867e-30
TraesCS5B02G374900	7761.35	1.09444	0.138465	7.90409	2.69902e-15	6.77292e-13			TraesCS3D02G066200	248.583	-2.74403	0.226405	-12.12	8.27743e-34	3.07424e-30
TraesCS1A02G165400	91.2638	2.13043	0.273584	7.7871	6.85626e-15	1.62959e-12			TraesCS4A02G119000	495.064	-1.99778	0.164792	-12.1231	7.97336e-34	3.07424e-30
TraesCS2D02G368300	1477.07	1.02369	0.134611	7.60481	2.85319e-14	6.11073e-12			TraesCS5A02G454200	234.045	-3.10382	0.255908	-12.1287	7.44308e-34	3.07424e-30
TraesCS2A02G423400	281.286	1.399	0.18418	7.59579	3.05911e-14	6.48055e-12			TraesCS6A02G146000	110.786	-3.87263	0.319559	-12.1187	8.41263e-34	3.07424e-30
TraesCS1A02G255100	845.798	1.05283	0.138848	7.58259	3.38719e-14	7.09841e-12			TraesCS3A02G435800	360.544	-2.88981	0.240655	-12.0081	3.2223e-33	1.10826e-29
TraesCS5B02G403000	139.671	2.02261	0.269911	7.49362	6.69989e-14	1.32343e-11			TraesCS2D02G396600	624.529	-3.27984	0.275945	-11.8858	1.4023e-32	4.55506e-29
TraesCS2B02G285400	145.956	1.71422	0.230457	7.43834	1.0196e-13	1.92929e-11			TraesCS3B02G413700	949.633	-2.55942	0.216091	-11.8442	2.30652e-32	7.09789e-29
TraesCS5B02G375900	2809.13	1.04354	0.14058	7.42307	1.14434e-13	2.12407e-11			TraesCS1D02G052900	218.507	-3.00645	0.254171	-11.8284	2.78262e-32	8.13484e-29
TraesCS3D02G159900	1165.48	1.14832	0.15552	7.38377	1.53873e-13	2.76825e-11			TraesCS2A02G101700	3050.22	-1.99594	0.172917	-11.5428	8.03042e-31	2.23586e-27
TraesCS3B02G416000	546.869	1.01215	0.138	7.33442	2.22676e-13	3.92159e-11			TraesCS2D02G512845	161.715	-3.10923	0.271712	-11.4431	2.54643e-30	6.74525e-27
TraesCS4D02G034600	3555.85	1.13636	0.155151	7.32425	2.40233e-13	4.20544e-11			TraesCS5B02G265500	1066.46	-2.95636	0.258434	-11.4395	2.65338e-30	6.74525e-27
TraesCS3A02G402500	641.547	1.28293	0.176607	7.26431	3.74956e-13	6.24596e-11			TraesCS5B02G322900	1918.75	-1.75209	0.155454	-11.2708	1.82934e-29	4.45666e-26
TraesCS2B02G289200	724.158	1.1983	0.165906	7.22279	5.09321e-13	8.09226e-11			TraesCS7A02G000400	811.359	-2.30314	0.206223	-11.1682	5.83446e-29	1.36454e-25
TraesCS6A02G399000	706.366	1.06122	0.147151	7.21174	5.52404e-13	8.7058e-11			TraesCS2B02G417100	387.151	-3.74757	0.337858	-11.0921	1.36989e-28	3.08062e-25
TraesCS5B02G492500	29638.9	1.10596	0.156038	7.08774	1.36325e-12	1.99768e-10			TraesCS2A02G399100	759.498	-2.81249	0.255881	-10.9914	4.20247e-28	9.10052e-25
TraesCS5D02G059700	53.3999	4.06331	0.573842	7.08088	1.43238e-12	2.07302e-10			TraesCS7A02G227100	1566.09	-1.50381	0.137458	-10.9401	7.41248e-28	1.54786e-24
TraesCS5A02G189600	855.129	1.04062	0.148451	7.00986	2.38552e-12	3.30519e-10			TraesCS2B02G342200	1107.91	-2.08053	0.190394	-10.9275	8.51441e-28	1.71665e-24
TraesCS1D02G100900	81.4436	2.0585	0.29474	6.98412	2.8665e-12	3.93431e-10			TraesCS4A02G226900	1179.62	-2.29705	0.210398	-10.9176	9.49275e-28	1.79042e-24
TraesCS6D02G014200	1854.28	1.01217	0.144958	6.98253	2.89913e-12	3.96977e-10			TraesCS5D02G468400	587.133	-2.1062	0.192911	-10.918	9.45766e-28	1.79042e-24
TraesCS4B02G070300	2129.19	1.43744	0.207367	6.93183	4.15423e-12	5.49533e-10			TraesCS1A02G160300	377.158	-3.47463	0.320563	-10.8392	2.24509e-27	4.10212e-24
TraesCS5D02G383500	1627.7	1.02825	0.148387	6.92952	4.22271e-12	5.57331e-10			TraesCS2B02G347200	1381.89	-2.0034	0.184962	-10.8314	2.44362e-27	4.32957e-24
TraesCS1D02G256200	1005.9	1.78848	0.258439	6.92031	4.50671e-12	5.90814e-10			TraesCS7D02G000300	876.828	-2.34985	0.217464	-10.8057	3.23343e-27	5.56046e-24
TraesCS6A02G374100	811.292	1.0126	0.147464	6.86674	6.56869e-12	8.33112e-10			TraesCS3D02G374200	558.812	-2.2732	0.210754	-10.786	4.00725e-27	6.69428e-24
TraesCS5A02G251200	2420.85	1.17489	0.171181	6.86342	6.72329e-12	8.49037e-10			TraesCS5D02G169600	432.393	-3.31423	0.307862	-10.7653	5.01945e-27	8.15228e-24
TraesCS7B02G065800	938.985	1.09856	0.160163	6.859	6.93443e-12	8.71933e-10			TraesCS1B02G075200	292.938	-2.06508	0.193219	-10.6877	1.16155e-26	1.83553e-23
TraesCS7A02G354300	232.759	1.34482	0.196363	6.84864	7.45532e-12	9.31421e-10			TraesCS5D02G464700	169.771	-2.66865	0.250764	-10.6421	1.89832e-26	2.92086e-23
TraesCS1A02G280500	662.505	1.45547	0.2139	6.80443	1.01448e-11	1.23317e-09			TraesCS4B02G089500	1105.69	-2.32276	0.219069	-10.6029	2.88924e-26	4.33156e-23
TraesCS6A02G366100	94.4539	1.68208	0.247571	6.79433	1.08819e-11	1.31187e-09			TraesCS5B02G246200	2201.67	-2.55095	0.241646	-10.5566	4.73693e-26	6.92409e-23
TraesCS7B02G139200	134.345	1.55774	0.233122	6.68209	2.35561e-11	2.65376e-09			TraesCS1B02G000600	281.134	-2.10767	0.199962	-10.5403	5.62922e-26	8.02767e-23
TraesCS5D02G491600	244.511	2.49218	0.375518	6.63666	3.20878e-11	3.51997e-09			TraesCS5A02G522600	184.198	-3.05402	0.291224	-10.4868	9.93039e-26	1.38243e-22
TraesCS6A02G235100	612.794	1.42124	0.215003	6.61033	3.83455e-11	4.13658e-09			TraesCS5B02G563300	257	-3.15722	0.301277	-10.4795	1.07351e-25	1.4597e-22
TraesCS4A02G097900	2097.99	1.84581	0.27936	6.60729	3.91415e-11	4.1992e-09			TraesCS6D02G139900	412.492	-1.90274	0.181627	-10.4761	1.11239e-25	1.47819e-22
TraesCS2B02G089000	336.295	1.11846	0.169594	6.59492	4.25485e-11	4.51501e-09			TraesCS3D02G428400	212.086	-2.27856	0.217905	-10.4567	1.36518e-25	1.77379e-22
TraesCS1A02G284100	134.147	1.3873	0.212801	6.51924	7.06638e-11	7.05059e-09			TraesCS5D02G357600	2783.73	-3.19457	0.307642	-10.3841	2.93063e-25	3.72503e-22
TraesCS4B02G037300	5571.02	1.11545	0.172867	6.45264	1.09917e-10	1.0433e-08			TraesCS1A02G049600	653.121	-2.097	0.203763	-10.2914	7.70511e-25	9.58532e-22
TraesCS3D02G144500	291.645	1.44163	0.223435	6.45214	1.10279e-10	1.04481e-08			TraesCS1D02G411300	4805.28	-1.87876	0.182787	-10.2784	8.81601e-25	1.07388e-21
TraesCS6D02G358500	1002.74	1.06146	0.165105	6.42899	1.28459e-10	1.20559e-08			TraesCS6B02G180600	87.441	-6.58773	0.644779	-10.217	1.6635e-24	1.98496e-21
TraesCS7A02G416400	378.137	1.21472	0.189155	6.42183	1.3465e-10	1.25564e-08			TraesCS5B02G496000	546.123	-2.32319	0.229001	-10.1449	3.4911e-24	4.08242e-21
TraesCS1B02G267400	41.8148	5.21273	0.816894	6.38116	1.75754e-10	1.58828e-08			TraesCS5B02G486000	261.521	-2.10364	0.207634	-10.1315	4.00522e-24	4.59179e-21
TraesCS2A02G389200	1349.35	1.01056	0.159878	6.32083	2.6016e-10	2.29778e-08			TraesCS4A02G472500	94.4988	-3.88889	0.383926	-10.1293	4.09769e-24	4.60746e-21
TraesCS5D02G504500	88.3608	1.85543	0.294723	6.29552	3.06367e-10	2.68963e-08			TraesCS5D02G464800	238.276	-2.22432	0.2199	-10.1151	4.73425e-24	5.22278e-21
TraesCS1A02G314400	452.324	1.17243	0.188175	6.23053	4.64865e-10	3.95061e-08			TraesCS2A02G344600	868.399	-1.97263	0.195148	-10.1083	5.07391e-24	5.49383e-21
TraesCS4D02G055700	63.7147	2.11453	0.341777	6.18686	6.13742e-10	5.08285e-08			TraesCS2A02G204800	542.998	-2.88831	0.285909	-10.1022	5.40234e-24	5.64052e-21
TraesCS5D02G437000	245.434	1.28817	0.208241	6.18595	6.17306e-10	5.09792e-08			TraesCS2B02G240000	1250	-1.99347	0.197312	-10.1031	5.35047e-24	5.64052e-21
TraesCS7D02G325500	317.979	1.52411	0.249108	6.11826	9.46035e-10	7.56686e-08			TraesCS3B02G398300	183.589	-2.82591	0.28004	-10.0911	6.04891e-24	6.20481e-21
TraesCS5A02G477400	425.407	1.59537	0.261301	6.10548	1.0249e-09	8.16412e-08			TraesCS6D02G088800	88.089	-6.18806	0.613399	-10.0882	6.23313e-24	6.28353e-21
TraesCS5D02G407400	449.887	1.37897	0.227006	6.07461	1.24292e-09	9.67677e-08			TraesCS6D02G305200	182.671	-4.25086	0.421491	-10.0853	6.41668e-24	6.35893e-21
TraesCS2B02G389100	864.39	1.0001	0.164753	6.07033	1.2765e-09	9.87244e-08			TraesCS2B02G274800	259.649	-1.82813	0.181388	-10.0786	6.8714e-24	6.69606e-21
TraesCS1B02G289500	579.537	1.09393	0.180957	6.04526	1.49169e-09	1.13713e-07			TraesCS2A02G334000	1213.97	-1.76354	0.175497	-10.0489	9.2922e-24	8.90665e-21
TraesCS1B02G238600	576.963	1.03158	0.172941	5.96491	2.44768e-09	1.79115e-07			TraesCS3A02G381000	595.275	-2.45712	0.244697	-10.0415	1.0016e-23	9.44554e-21
TraesCS4D02G272700	370.592	1.29285	0.21696	5.95892	2.53906e-09	1.85108e-07			TraesCS3B02G181300	108.086	-6.8949	0.687583	-10.0277	1.15126e-23	1.06846e-20
TraesCS4D02G114300	345.842	1.7943	0.301186	5.95743	2.5623e-09	1.8657e-07			TraesCS3D02G189500	178.792	-3.12593	0.312812	-9.993	1.63551e-23	1.49416e-20
TraesCS4B02G262400	359.111	1.37253	0.230817	5.94643	2.74056e-09	1.9758e-07			TraesCS7D02G227300	1649.24	-1.60166	0.160618	-9.97184	2.02453e-23	1.82111e-20
TraesCS6B02G349000	284.166	1.21101	0.204517	5.92132	3.19374e-09	2.24981e-07			TraesCS4A02G296300	122.199	-4.10839	0.412099	-9.96943	2.07418e-23	1.8375e-20
TraesCS7A02G286200	9476.39	1.04352	0.17678	5.90291	3.57144e-09	2.4889e-07			TraesCS1B02G451100	779.102	-2.03494	0.204407	-9.9553	2.391e-23	2.05587e-20
TraesCS2D02G359500	251.553	1.08323	0.184249	5.87918	4.12305e-09	2.81954e-07			TraesCS2D02G328200	1905.63	-1.45947	0.146592	-9.95604	2.37323e-23	2.05587e-20
TraesCS5B02G225700	402.872	1.21579	0.207463	5.86029	4.6207e-09	3.12694e-07			TraesCS3D02G359900	224.3	-3.74747	0.378108	-9.91111	3.72501e-23	3.15649e-20
TraesCS7D02G211100	187.837	1.20284	0.205826	5.84394	5.09815e-09	3.41057e-07			TraesCS5A02G229300	1109.53	-1.72596	0.174865	-9.87024	5.60279e-23	4.67985e-20
TraesCS7D02G071200	113.692	1.95526	0.337009	5.80181	6.56036e-09	4.281e-07			TraesCS6A02G150200	408.941	-1.81991	0.18516	-9.82886	8.45668e-23	6.96413e-20
TraesCS1D02G226600	1259.59	1.01195	0.174799	5.78925	7.07009e-09	4.57786e-07			TraesCS7B02G215000	193.318	-2.12264	0.216072	-9.82372	8.89942e-23	7.22694e-20
TraesCS7B02G249100	1764.69	1.00964	0.174444	5.78778	7.13215e-09	4.61294e-07			TraesCS5A02G386700	311.126	-2.02363	0.206102	-9.81855	9.36794e-23	7.5032e-20
TraesCS4A02G182500	229.296	1.05431	0.182221	5.78588	7.21321e-09	4.66021e-07			TraesCS3A02G367000	172.477	-3.20483	0.326589	-9.81303	9.89538e-23	7.81855e-20
TraesCS5D02G188600	349.308	1.5908	0.275307	5.77826	7.54785e-09	4.84962e-07			TraesCS6A02G173700	835.34	-1.30247	0.132785	-9.80886	1.03124e-22	8.03942e-20
TraesCS4D02G052200	560.298	1.24754	0.216233	5.76942	7.95435e-09	5.09401e-07			TraesCS2D02G394700	996.127	-2.20283	0.22473	-9.80208	1.10286e-22	8.48459e-20
TraesCS4B02G227600	291.966	1.6071	0.279145	5.75721	8.55142e-09	5.40297e-07			TraesCS2B02G118800	5757.22	-1.21772	0.124707	-9.76467	1.59628e-22	1.19657e-19
TraesCS6A02G231000	185.518	1.2965	0.225551	5.74816	9.02189e-09	5.65988e-07			TraesCS6D02G048900	351.815	-2.54373	0.260493	-9.76506	1.59021e-22	1.19657e-19
TraesCS4B02G182000	44.9722	3.49715	0.610227	5.73091	9.98962e-09	6.1751e-07			TraesCS4D02G135000	217.288	-2.38034	0.243975	-9.75651	1.72998e-22	1.28038e-19
TraesCS5D02G172400	281.974	1.07529	0.188178	5.71421	1.10216e-08	6.73379e-07			TraesCS5B02G417400	537.405	-1.97952	0.203264	-9.73865	2.06277e-22	1.5076e-19
TraesCSU02G031700	276.214	1.02513	0.182669	5.61193	2.00077e-08	1.14689e-06			TraesCS2B02G457600	159.684	-3.00288	0.309015	-9.7176	2.53691e-22	1.83124e-19
TraesCS7A02G446800	336.067	1.24314	0.222302	5.59213	2.24301e-08	1.26589e-06			TraesCS5D02G473800	81.6268	-4.56848	0.470271	-9.71456	2.61377e-22	1.86371e-19
TraesCS1B02G455400	25.2768	3.70665	0.663481	5.58667	2.31466e-08	1.30006e-06			TraesCS5B02G162800	605.7	-2.78063	0.286338	-9.71101	2.70655e-22	1.90661e-19
TraesCS4B02G206700	2844.23	1.93377	0.347141	5.57057	2.53909e-08	1.40585e-06			TraesCS2A02G254600	879.584	-1.96199	0.202146	-9.70582	2.84765e-22	1.98213e-19
TraesCS1A02G305600	104.833	1.34931	0.243179	5.54861	2.87945e-08	1.57198e-06			TraesCS5D02G566500	335.352	-2.58961	0.266843	-9.70461	2.88189e-22	1.98237e-19
TraesCS4B02G309100	333.513	1.05212	0.189755	5.54462	2.94601e-08	1.59935e-06			TraesCS4D02G108100	258.108	-1.65573	0.1711	-9.67696	3.77785e-22	2.53893e-19
TraesCS3A02G421000	114.607	2.07555	0.375771	5.52343	3.32447e-08	1.78165e-06			TraesCS2D02G293200	183.308	-3.17078	0.327822	-9.67226	3.95553e-22	2.62813e-19
TraesCS2D02G294200	177.297	1.73057	0.313577	5.5188	3.41316e-08	1.82084e-06			TraesCS1B02G388700	527.425	-1.62992	0.168673	-9.66321	4.32092e-22	2.83865e-19
TraesCS7D02G052600	122.254	1.80699	0.328036	5.50852	3.61872e-08	1.91932e-06			TraesCS1A02G050800	260.406	-3.22422	0.334096	-9.6506	4.88707e-22	3.17491e-19
TraesCS1D02G101100	20.4002	3.90529	0.710615	5.49565	3.89283e-08	2.0487e-06			TraesCS5D02G422800	387.454	-1.87146	0.19553	-9.57123	1.05646e-21	6.78791e-19
TraesCS5D02G508600	278.795	1.02578	0.186759	5.49255	3.96174e-08	2.07935e-06			TraesCS6D02G162800	1016.93	-1.83359	0.192036	-9.54816	1.32023e-21	8.39052e-19
TraesCS7D02G435100	260.916	1.07855	0.196409	5.49135	3.98881e-08	2.09168e-06			TraesCS5D02G442000	425.343	-2.44875	0.2565	-9.54679	1.33777e-21	8.41053e-19
TraesCS5A02G163700	269.799	1.2192	0.222074	5.49007	4.01768e-08	2.10275e-06			TraesCS3A02G359700	100.2	-4.35427	0.456492	-9.53854	1.4486e-21	9.01044e-19
TraesCS3D02G185800	387.111	1.03071	0.188642	5.46386	4.65901e-08	2.39374e-06			TraesCS5B02G466700	709.665	-1.79984	0.189246	-9.51058	1.89608e-21	1.16697e-18
TraesCS1A02G251400	132.028	1.61672	0.298972	5.40762	6.38693e-08	3.15315e-06			TraesCS4A02G044000	1068.32	-1.86218	0.196017	-9.50009	2.09714e-21	1.27727e-18
TraesCS7D02G360700	359.011	1.55405	0.287774	5.40022	6.65576e-08	3.25109e-06			TraesCS5B02G353200	2158.26	-2.60571	0.274707	-9.48544	2.41351e-21	1.4548e-18
TraesCS2A02G348400	83.4117	1.87884	0.347935	5.39998	6.66471e-08	3.25275e-06			TraesCS2D02G220800	1256.63	-2.00541	0.211701	-9.47282	2.72385e-21	1.62511e-18
TraesCS6D02G221600	190.227	1.24781	0.231317	5.39438	6.87611e-08	3.3309e-06			TraesCS6D02G012200	284.273	-2.42663	0.25709	-9.43883	3.76959e-21	2.2263e-18
TraesCS3D02G066600	42.5361	3.83282	0.711142	5.38968	7.05843e-08	3.41074e-06			TraesCS5B02G162600	430.772	-2.89078	0.306572	-9.42934	4.12658e-21	2.41277e-18
TraesCS3A02G161200	642.656	1.14163	0.212118	5.38204	7.36453e-08	3.53237e-06			TraesCS5A02G322500	2021.56	-1.52835	0.162259	-9.4192	4.54548e-21	2.63139e-18
TraesCS7B02G316600	367.557	1.28584	0.238975	5.38063	7.42245e-08	3.55433e-06			TraesCS4D02G109500	692.537	-1.86269	0.198038	-9.40569	5.16904e-21	2.96303e-18
TraesCS5B02G423000	423.822	1.01128	0.188077	5.37697	7.57486e-08	3.61526e-06			TraesCS3A02G180300	113.186	-4.47676	0.477765	-9.37021	7.23892e-21	4.10925e-18
TraesCS3B02G108000	306.409	2.3302	0.433556	5.37462	7.6744e-08	3.65105e-06			TraesCS6B02G320900	178.521	-2.57082	0.275157	-9.34308	9.35688e-21	5.26046e-18
TraesCS6D02G217800	537.838	1.2276	0.229236	5.35517	8.54758e-08	4.00776e-06			TraesCS5B02G475500	797.022	-2.45279	0.263865	-9.29566	1.46298e-20	8.0697e-18
TraesCS2D02G454900	266.3	1.045	0.195653	5.3411	9.23832e-08	4.28695e-06			TraesCS5A02G165700	658.994	-3.23293	0.34872	-9.27084	1.84688e-20	1.00921e-17
TraesCS2B02G448500	288.786	1.15097	0.216283	5.32161	1.02855e-07	4.70277e-06			TraesCS2A02G342600	1586.32	-1.63341	0.176446	-9.25728	2.09708e-20	1.13532e-17
TraesCS2D02G275000	713.287	1.1368	0.214314	5.30435	1.13077e-07	5.11328e-06			TraesCS5D02G496400	763.133	-2.06852	0.223603	-9.25086	2.227e-20	1.19459e-17
TraesCS2B02G247000	71.4957	1.89679	0.359627	5.27434	1.33234e-07	5.92401e-06			TraesCS4A02G316200	58.3606	-4.66523	0.507866	-9.18594	4.07949e-20	2.1684e-17
TraesCS4D02G069100	4068.32	1.21991	0.231709	5.26483	1.40318e-07	6.21064e-06			TraesCS6B02G127700	64.4993	-4.34085	0.473312	-9.17122	4.67684e-20	2.46352e-17
TraesCS3B02G456500	53.5868	2.11018	0.401257	5.25893	1.44897e-07	6.38912e-06			TraesCS3B02G035100	337.971	-1.90398	0.207761	-9.16428	4.98778e-20	2.5808e-17
TraesCS2B02G437400	149.619	1.32014	0.251486	5.24936	1.52627e-07	6.68962e-06			TraesCS5B02G256400	181.936	-2.80185	0.305884	-9.15985	5.19685e-20	2.66539e-17
TraesCS6D02G311400	31.5771	4.57537	0.872432	5.24438	1.56806e-07	6.82672e-06			TraesCS4D02G086400	1443.61	-1.93554	0.211591	-9.14757	5.82274e-20	2.96043e-17
TraesCS5D02G134800	107.691	1.42847	0.27253	5.2415	1.59276e-07	6.92395e-06			TraesCS7D02G311300	260.585	-2.0474	0.224251	-9.12994	6.85404e-20	3.45473e-17
TraesCS6D02G279300	178.326	1.10366	0.210633	5.23972	1.60823e-07	6.97047e-06			TraesCS5D02G238300	1069.7	-1.72452	0.18892	-9.12833	6.95625e-20	3.47628e-17
TraesCS4D02G018300	141.499	1.37307	0.26305	5.2198	1.79115e-07	7.6165e-06			TraesCS5D02G148700	232.661	-1.88335	0.207433	-9.07934	1.09231e-19	5.41238e-17
TraesCS5D02G545100	178.748	1.06188	0.203856	5.20896	1.89902e-07	7.99381e-06			TraesCS3A02G226800	686.772	-1.60751	0.177347	-9.06421	1.25512e-19	6.16688e-17
TraesCS7D02G409700	507.781	1.40817	0.270429	5.20719	1.91717e-07	8.04702e-06			TraesCS2D02G320900	1395.98	-1.6716	0.185012	-9.03508	1.63881e-19	7.91897e-17
TraesCS5A02G464900	133.663	1.60743	0.311208	5.16514	2.4026e-07	9.83189e-06			TraesCS2D02G316800	368.287	-1.82014	0.201533	-9.03147	1.69377e-19	8.11748e-17
TraesCS2B02G215500	27.6486	2.89225	0.562165	5.14484	2.67743e-07	1.07814e-05			TraesCS5A02G434100	189.702	-2.02686	0.224936	-9.01084	2.04476e-19	9.71992e-17
TraesCS2B02G133200	1180.85	1.11003	0.2164	5.12952	2.90483e-07	1.15867e-05			TraesCS7D02G209600	736.272	-1.78169	0.197751	-9.00975	2.06527e-19	9.73827e-17
TraesCS6B02G196500	113.491	1.3746	0.268279	5.12378	2.99468e-07	1.19113e-05			TraesCS6B02G201600	382.776	-1.76773	0.196248	-9.0076	2.10606e-19	9.85112e-17
TraesCS1A02G360300	266.532	1.03451	0.202357	5.11227	3.18305e-07	1.25074e-05			TraesCS1A02G403300	1081.27	-1.96559	0.219041	-8.97363	2.86901e-19	1.33133e-16
TraesCS6D02G168100	645.423	1.11782	0.219034	5.10341	3.3358e-07	1.30375e-05			TraesCS5B02G236800	107.917	-4.53561	0.505734	-8.96837	3.00937e-19	1.38547e-16
TraesCS3B02G587400	135.175	1.16851	0.229604	5.08925	3.5949e-07	1.39754e-05			TraesCS1B02G347500	148.664	-2.64488	0.295876	-8.93914	3.92205e-19	1.79042e-16
TraesCS3A02G075000	118.977	1.12465	0.221118	5.08619	3.65326e-07	1.4174e-05			TraesCS3A02G065700	408.702	-1.56015	0.174546	-8.93835	3.95019e-19	1.79042e-16
TraesCS4B02G025200	185.348	1.08385	0.213164	5.08456	3.68473e-07	1.42768e-05			TraesCS3D02G036700	523.684	-2.11671	0.237401	-8.91618	4.82635e-19	2.17071e-16
TraesCS7A02G506200	226.085	1.03969	0.204758	5.07764	3.82148e-07	1.47192e-05			TraesCS5A02G414400	631.757	-2.42051	0.271957	-8.90034	5.56774e-19	2.48504e-16
TraesCS3B02G211000	294.387	1.01209	0.199342	5.07717	3.83105e-07	1.47367e-05			TraesCS3A02G272200	423.996	-1.78853	0.201201	-8.88929	6.15003e-19	2.72414e-16
TraesCS2A02G366000	700.351	1.01917	0.200768	5.07633	3.84789e-07	1.4782e-05			TraesCS6D02G152700	702.729	-1.90235	0.214127	-8.88424	6.43618e-19	2.82945e-16
TraesCS2A02G270400	106.207	1.18514	0.234911	5.04506	4.5338e-07	1.71133e-05			TraesCS5A02G402600	244.088	-1.93244	0.217853	-8.87036	7.29068e-19	3.17363e-16
TraesCS3B02G557300	269.06	1.09955	0.218019	5.04335	4.57444e-07	1.72224e-05			TraesCS7D02G359500	1355.54	-1.32785	0.149705	-8.8698	7.32763e-19	3.17363e-16
TraesCS4D02G275200	128.325	1.45091	0.288142	5.03541	4.76828e-07	1.77928e-05			TraesCS4D02G301300	1462.86	-1.38992	0.156821	-8.86307	7.78439e-19	3.34666e-16
TraesCS4B02G025300	204.5	1.04976	0.208804	5.02749	4.96934e-07	1.84011e-05			TraesCS1B02G432700	5254.82	-1.45707	0.164413	-8.86224	7.8423e-19	3.34694e-16
TraesCS4D02G298600	2092.84	1.37373	0.276394	4.97018	6.68892e-07	2.40194e-05			TraesCS5A02G482800	964.789	-2.04497	0.230793	-8.86062	7.95726e-19	3.3714e-16
TraesCS3D02G265600	91.1687	1.31228	0.264535	4.9607	7.02402e-07	2.49949e-05			TraesCS7D02G393400	231.597	-3.03393	0.34268	-8.85354	8.47875e-19	3.5665e-16
TraesCS7D02G004000	80.2449	1.68785	0.340231	4.96088	7.01761e-07	2.49949e-05			TraesCS5D02G476800	498.996	-2.11601	0.239599	-8.83148	1.03296e-18	4.2834e-16
TraesCS5A02G478300	40.9761	2.01703	0.409363	4.92725	8.33953e-07	2.88865e-05			TraesCS7D02G388700	187.837	-3.98289	0.453049	-8.79131	1.47822e-18	6.08663e-16
TraesCS5D02G140000	145.344	1.12089	0.227977	4.91669	8.80213e-07	3.01483e-05			TraesCS2D02G220900	959.759	-3.19413	0.364746	-8.75715	2.00242e-18	8.18738e-16
TraesCS6B02G334000	730.242	1.0616	0.215938	4.91624	8.82241e-07	3.01836e-05			TraesCS5A02G165400	1048.83	-2.2087	0.253673	-8.70689	3.12335e-18	1.25944e-15
TraesCS5D02G536500	351.775	1.12436	0.228857	4.91296	8.97131e-07	3.06213e-05			TraesCS4D02G012900	3066.15	-1.05036	0.120806	-8.69463	3.47972e-18	1.38405e-15
TraesCS5D02G321100	167.62	1.77777	0.361921	4.91203	9.01368e-07	3.07301e-05			TraesCS3D02G325800	258.26	-1.8275	0.210602	-8.67752	4.04486e-18	1.59796e-15
TraesCS5B02G155600	117.658	1.52232	0.310714	4.89942	9.61218e-07	3.24513e-05			TraesCS2B02G347800	389.386	-1.52569	0.176133	-8.66213	4.63017e-18	1.79286e-15
TraesCS5D02G491500	216.085	1.75	0.357388	4.89664	9.7491e-07	3.27975e-05			TraesCS3D02G237500	2727.17	-1.13692	0.131251	-8.66217	4.62855e-18	1.79286e-15
TraesCS6B02G081500	130.629	1.16233	0.237776	4.88833	1.01695e-06	3.4055e-05			TraesCS7B02G259200	173.632	-2.71407	0.313289	-8.66316	4.5887e-18	1.79286e-15
TraesCS7A02G272600	101.137	1.96773	0.402867	4.88433	1.03781e-06	3.45753e-05			TraesCS6B02G197100	387.257	-1.75037	0.202277	-8.65334	5.00128e-18	1.92381e-15
TraesCS7D02G357400	1341.36	1.00589	0.206336	4.87501	1.08804e-06	3.60434e-05			TraesCS5B02G227900	1243.24	-1.65392	0.1914	-8.6412	5.56254e-18	2.12573e-15
TraesCS4D02G115900	50.7483	1.63124	0.334769	4.87274	1.10062e-06	3.63778e-05			TraesCS1D02G052000	943.015	-2.21847	0.256926	-8.63467	5.88972e-18	2.23614e-15
TraesCS7B02G168300	492.245	1.2864	0.264081	4.87121	1.10915e-06	3.65357e-05			TraesCS2D02G049500	865.438	-1.62329	0.188094	-8.63018	6.12548e-18	2.31065e-15
TraesCS2B02G134100	459.3	1.42585	0.294209	4.84639	1.25728e-06	4.06013e-05			TraesCS6A02G325600	159.264	-2.76429	0.321263	-8.60446	7.66794e-18	2.85565e-15
TraesCS5D02G491000	497.237	1.53563	0.3174	4.83815	1.31053e-06	4.20049e-05			TraesCS5D02G264000	255.875	-1.93804	0.225433	-8.59697	8.18475e-18	3.02882e-15
TraesCS3B02G535100	24.4614	2.4656	0.509988	4.83462	1.33399e-06	4.27147e-05			TraesCS5D02G169900	697.108	-2.44877	0.285026	-8.59139	8.59208e-18	3.15956e-15
TraesCS7A02G057800	188.073	1.39977	0.289745	4.83105	1.35817e-06	4.34176e-05			TraesCS5A02G262500	260.045	-2.66796	0.311427	-8.56689	1.0632e-17	3.88525e-15
TraesCS5B02G182000	341.202	1.44827	0.30008	4.82627	1.39112e-06	4.42531e-05			TraesCS3D02G224800	678.099	-2.06164	0.240762	-8.56297	1.09996e-17	3.99462e-15
TraesCS7D02G365300	48.8402	1.74536	0.361932	4.82234	1.41884e-06	4.50127e-05			TraesCS3A02G519100	2309.64	-1.03662	0.121184	-8.55413	1.18766e-17	4.2865e-15
TraesCS1A02G288300	53.4876	1.83719	0.381074	4.82109	1.42774e-06	4.52214e-05			TraesCS2D02G322900	677.66	-1.7139	0.200384	-8.55304	1.19885e-17	4.30035e-15
TraesCS7B02G265800	260.165	1.12235	0.233007	4.81683	1.45859e-06	4.60735e-05			TraesCS7A02G020500	109.881	-2.83592	0.331799	-8.54711	1.26214e-17	4.49974e-15
TraesCS4B02G077700	71.8321	1.44026	0.299924	4.8021	1.57011e-06	4.90398e-05			TraesCS5A02G256900	159.95	-2.05952	0.241302	-8.53504	1.40104e-17	4.9647e-15
TraesCS5D02G282500	64.2931	2.79051	0.582474	4.79079	1.66123e-06	5.12832e-05			TraesCS2A02G412600	136.245	-2.2309	0.261422	-8.53373	1.41697e-17	4.9909e-15
TraesCS4B02G120900	5012.99	1.32583	0.276799	4.78986	1.66899e-06	5.14239e-05			TraesCS3B02G209900	75.5203	-3.11057	0.36478	-8.52725	1.49868e-17	5.24708e-15
TraesCS7A02G498600	98.4447	1.14557	0.239664	4.7799	1.75385e-06	5.35768e-05			TraesCS3B02G344200	425.117	-1.83898	0.215779	-8.52249	1.56158e-17	5.43476e-15
TraesCS2A02G156800	613.712	1.23589	0.258636	4.7785	1.76611e-06	5.38667e-05			TraesCS2A02G215000	1505.77	-1.78377	0.209625	-8.50936	1.7489e-17	6.05068e-15
TraesCS6D02G274200	219.806	1.01074	0.211595	4.77678	1.78124e-06	5.4253e-05			TraesCS5B02G542600	290.474	-1.55029	0.182588	-8.49067	2.05445e-17	7.06599e-15
TraesCS7D02G270600	442.25	1.46974	0.30776	4.77559	1.79178e-06	5.44794e-05			TraesCS5A02G350600	2387.56	-2.3167	0.273453	-8.47203	2.41143e-17	8.24526e-15
TraesCS6A02G321300	140.005	1.64177	0.344086	4.7714	1.82948e-06	5.53377e-05			TraesCS3D02G348200	194.048	-4.18555	0.494198	-8.46938	2.46702e-17	8.38628e-15
TraesCS1B02G180300	89.2941	1.28438	0.269635	4.76341	1.90351e-06	5.71924e-05			TraesCS3A02G141500	253.307	-2.6514	0.313097	-8.46831	2.48983e-17	8.41492e-15
TraesCS4B02G394700	22.1701	3.39198	0.712236	4.76244	1.91264e-06	5.74078e-05			TraesCS5D02G273700	136.045	-2.84149	0.335765	-8.46273	2.61191e-17	8.77676e-15
TraesCS4A02G091300	958.165	1.06429	0.223767	4.75625	1.97222e-06	5.88937e-05			TraesCS1A02G255800	298.046	-1.6283	0.19305	-8.43459	3.32368e-17	1.11047e-14
TraesCS2D02G162600	928.536	1.13759	0.239245	4.7549	1.98545e-06	5.91807e-05			TraesCS7B02G082100	88.0203	-3.19137	0.378634	-8.42864	3.49711e-17	1.16178e-14
TraesCS3B02G172700	90.5337	1.197	0.251743	4.75486	1.98588e-06	5.91807e-05			TraesCS4B02G185500	525.401	-1.48527	0.176278	-8.42574	3.58475e-17	1.17751e-14
TraesCS2B02G408500	67.6091	1.52476	0.322263	4.7314	2.22976e-06	6.54021e-05			TraesCSU02G022800	183.461	-2.02586	0.240602	-8.41998	3.76551e-17	1.22998e-14
TraesCS5D02G282300	194.095	1.06024	0.224721	4.71805	2.38119e-06	6.92173e-05			TraesCS3A02G305700	655.914	-1.13848	0.135464	-8.40431	4.30394e-17	1.39804e-14
TraesCS2B02G111900	103.019	1.3331	0.283111	4.70875	2.49236e-06	7.18923e-05			TraesCS5D02G265500	531.035	-1.81528	0.216291	-8.39278	4.74766e-17	1.52522e-14
TraesCS2B02G293600	56.055	1.97745	0.422159	4.68414	2.81133e-06	7.9794e-05			TraesCS2A02G156100	1044.87	-1.36595	0.162806	-8.39008	4.85794e-17	1.55212e-14
TraesCS5B02G491200	141.58	2.27593	0.485876	4.68418	2.81078e-06	7.9794e-05			TraesCS5B02G111800	244.656	-1.60235	0.191352	-8.37388	5.57525e-17	1.75258e-14
TraesCS3B02G284800	1063.46	1.08957	0.232691	4.68249	2.83409e-06	8.03619e-05			TraesCS6A02G356500	940.955	-1.08874	0.130014	-8.37402	5.56838e-17	1.75258e-14
TraesCS4A02G246500	86.4164	1.19086	0.255212	4.66614	3.06917e-06	8.60677e-05			TraesCS6D02G338700	1020.63	-1.09869	0.131184	-8.37514	5.51564e-17	1.75258e-14
TraesCS4A02G263800	10.1486	6.64635	1.42613	4.66042	3.15559e-06	8.81952e-05			TraesCS6A02G093700	69.7909	-3.79656	0.453478	-8.3721	5.66016e-17	1.76975e-14
TraesCS1B02G299600	116.97	1.21299	0.260912	4.64904	3.33486e-06	9.23666e-05			TraesCS4D02G319400	656.13	-2.39087	0.28591	-8.36233	6.14925e-17	1.91245e-14
TraesCS5B02G386300	577.118	1.06407	0.229115	4.64425	3.41312e-06	9.41328e-05			TraesCS2B02G267500	1485.79	-1.73797	0.209036	-8.31424	9.23439e-17	2.84171e-14
TraesCS5D02G102200	115.507	1.0721	0.230929	4.64254	3.44157e-06	9.47834e-05			TraesCS3D02G433800	93.167	-2.77852	0.334758	-8.3001	1.04023e-16	3.18436e-14
TraesCS2D02G194400	289.267	1.11488	0.240682	4.63217	3.61849e-06	9.89105e-05			TraesCS1B02G367800	140.658	-2.59506	0.31274	-8.29782	1.06039e-16	3.21242e-14
TraesCS5D02G507500	15.7593	3.11714	0.674184	4.62358	3.7718e-06	0.000102574			TraesCS1D02G003700	437.731	-1.49527	0.18019	-8.2983	1.05608e-16	3.21242e-14
TraesCS4D02G228500	204.965	1.61762	0.349955	4.62238	3.79355e-06	0.000102974			TraesCS4B02G041900	422.813	-1.57475	0.189925	-8.29141	1.11912e-16	3.37286e-14
TraesCS2A02G500800	145.733	1.05498	0.228251	4.62203	3.80007e-06	0.000103103			TraesCS3A02G256400	302.964	-1.9022	0.229563	-8.28618	1.16947e-16	3.50654e-14
TraesCS7D02G427000	85.7219	1.35867	0.295907	4.59152	4.4002e-06	0.000116625			TraesCS2D02G255100	1406.87	-1.82869	0.220818	-8.28145	1.21684e-16	3.62998e-14
TraesCS4A02G071700	250.892	1.49102	0.325203	4.58489	4.54218e-06	0.00012			TraesCS7A02G314100	375.963	-2.33997	0.28298	-8.26903	1.35056e-16	4.00841e-14
TraesCS6A02G166800	27.9088	2.10977	0.460537	4.5811	4.62534e-06	0.000121819			TraesCS5A02G464100	519.475	-3.05016	0.369041	-8.26511	1.39564e-16	4.12129e-14
TraesCS2A02G327300	123.463	1.08195	0.236754	4.56993	4.87877e-06	0.000127632			TraesCS4D02G099200	267.34	-2.36734	0.286933	-8.25051	1.57721e-16	4.63405e-14
TraesCS2D02G215500	28.6979	2.51782	0.551931	4.56183	5.07095e-06	0.00013201			TraesCS6A02G169100	580.001	-1.65604	0.201553	-8.21638	2.09735e-16	6.13148e-14
TraesCS5B02G222700	112.141	1.09336	0.239866	4.55819	5.15972e-06	0.000133774			TraesCS3D02G250600	729.674	-1.6689	0.203315	-8.20846	2.24043e-16	6.5172e-14
TraesCS6B02G326500	224.52	1.49019	0.327022	4.55687	5.19224e-06	0.000134389			TraesCS6B02G015000	253.852	-1.95469	0.238178	-8.20682	2.2713e-16	6.5743e-14
TraesCS5D02G256400	112.596	1.28932	0.283342	4.55039	5.35457e-06	0.000138041			TraesCS3B02G410000	295.967	-1.91945	0.233958	-8.20422	2.32083e-16	6.68457e-14
TraesCS2D02G088900	118.802	1.41159	0.310837	4.54126	5.59192e-06	0.000143212			TraesCS7A02G518300	186.488	-1.54923	0.188848	-8.20358	2.33342e-16	6.68787e-14
TraesCS1A02G411200	262.034	1.36018	0.29961	4.53981	5.63036e-06	0.000144071			TraesCS5D02G320200	79.6147	-3.19317	0.390222	-8.18297	2.76939e-16	7.89871e-14
TraesCS6B02G430600	55.348	1.61688	0.356809	4.53152	5.85614e-06	0.000149065			TraesCS3D02G256700	300.089	-1.9744	0.24167	-8.16979	3.08922e-16	8.76812e-14
TraesCS2B02G299000	190.219	1.02953	0.22765	4.52242	6.11353e-06	0.00015454			TraesCS5B02G202000	90.0647	-3.56548	0.436941	-8.16008	3.34798e-16	9.4112e-14
TraesCS2D02G084400	796.036	1.25676	0.278321	4.51548	6.31723e-06	0.000158934			TraesCS2B02G157600	714.296	-1.08024	0.132551	-8.14963	3.65032e-16	1.0212e-13
TraesCS5B02G476700	802.547	1.06767	0.236501	4.51443	6.34874e-06	0.000159521			TraesCS5A02G058900	182.975	-1.889	0.231921	-8.145	3.79269e-16	1.05597e-13
TraesCS1B02G385300	97.9031	1.71185	0.38393	4.45875	8.24396e-06	0.000200339			TraesCS7B02G371700	53.8034	-6.45827	0.793425	-8.13973	3.96157e-16	1.09777e-13
TraesCS3D02G106900	440.456	1.39739	0.313806	4.45304	8.46638e-06	0.00020515			TraesCS1B02G226000	75.1633	-4.56938	0.561901	-8.132	4.22249e-16	1.15908e-13
TraesCS2D02G588200	119.724	1.28341	0.288405	4.45002	8.58604e-06	0.000207617			TraesCS2A02G187200	1430.65	-1.50418	0.185186	-8.12258	4.56388e-16	1.24694e-13
TraesCS4D02G136900	317.975	1.08312	0.243696	4.44456	8.8072e-06	0.000212087			TraesCS6B02G214100	234.965	-2.04163	0.252016	-8.1012	5.44198e-16	1.47994e-13
TraesCS4A02G290500	314.961	1.11871	0.252045	4.43854	9.05715e-06	0.000216767			TraesCS2A02G134000	854.921	-1.43339	0.177004	-8.09807	5.58392e-16	1.51151e-13
TraesCS2A02G102000	30.1917	2.34627	0.531007	4.41853	9.93731e-06	0.000234284			TraesCS4A02G431300	372.55	-2.66224	0.328878	-8.09491	5.73061e-16	1.54407e-13
TraesCS3B02G162000	103.727	1.48245	0.335638	4.4168	1.00175e-05	0.000235699			TraesCS2D02G328900	431.633	-1.92296	0.238362	-8.06741	7.18079e-16	1.92593e-13
TraesCS2B02G182300	1066.4	1.16744	0.265018	4.40515	1.0571e-05	0.000246539			TraesCS3B02G279700	727.527	-2.08043	0.258617	-8.04444	8.6639e-16	2.3131e-13
TraesCS1D02G409900	112.819	1.02096	0.232208	4.39674	1.09888e-05	0.000254457			TraesCS5D02G531400	823.098	-1.79529	0.223527	-8.03163	9.6186e-16	2.55632e-13
TraesCS7D02G163100	260.395	1.49201	0.340585	4.38072	1.18289e-05	0.000271013			TraesCS3A02G052700	806.631	-1.66671	0.207691	-8.02492	1.01592e-15	2.68778e-13
TraesCS2B02G402500	208.359	1.96465	0.448951	4.37609	1.20827e-05	0.000276178			TraesCS5A02G454300	172.567	-2.29639	0.28624	-8.02262	1.03517e-15	2.72638e-13
TraesCS3B02G168300	206.949	1.04539	0.23918	4.37071	1.23841e-05	0.000281637			TraesCS7B02G231800	132.064	-1.85817	0.231698	-8.01979	1.05926e-15	2.77731e-13
TraesCS1A02G204300	217.747	1.52045	0.347909	4.37026	1.24096e-05	0.000282106			TraesCS3A02G447500	56.9766	-6.54983	0.818535	-8.00189	1.22522e-15	3.1839e-13
TraesCS6B02G299600	361.407	1.05803	0.242237	4.36773	1.25543e-05	0.000284622			TraesCS2B02G272300	695.906	-1.78746	0.224179	-7.97336	1.54411e-15	3.99481e-13
TraesCS3D02G341100	1015.57	1.36793	0.313444	4.36419	1.27593e-05	0.000288152			TraesCS6A02G159800	959.364	-1.61827	0.203088	-7.96832	1.60849e-15	4.14302e-13
TraesCS3A02G300400	77.4531	1.38299	0.317474	4.35623	1.32324e-05	0.000297			TraesCS1B02G206900	404.45	-1.51307	0.18994	-7.96605	1.63827e-15	4.20123e-13
TraesCS2D02G289600	207.252	1.06547	0.244687	4.35444	1.33407e-05	0.000299202			TraesCS7B02G192500	1580.12	-1.37194	0.172454	-7.95544	1.78497e-15	4.55743e-13
TraesCS2D02G377100	89.5012	1.12353	0.258295	4.34981	1.36258e-05	0.00030501			TraesCS1D02G268900	47.097	-3.33716	0.421373	-7.91974	2.3801e-15	6.05051e-13
TraesCS5B02G490900	58.5671	1.47123	0.338463	4.34679	1.38142e-05	0.000308166			TraesCS7D02G016800	58.9245	-3.72861	0.470861	-7.9187	2.39997e-15	6.07463e-13
TraesCS5B02G379300	93.9784	1.4029	0.32321	4.34053	1.42141e-05	0.000316001			TraesCS4B02G323000	590.08	-2.12197	0.268111	-7.91451	2.48237e-15	6.25611e-13
TraesCS6D02G010300	7.05737	6.12512	1.41118	4.34042	1.42208e-05	0.00031603			TraesCS5B02G533100	262.564	-2.04964	0.25949	-7.8987	2.81835e-15	7.04214e-13
TraesCS6D02G298000	197.835	1.55834	0.359729	4.33197	1.4778e-05	0.000326551			TraesCS2A02G224600	280.237	-1.7945	0.227479	-7.88865	3.05467e-15	7.57163e-13
TraesCS1B02G282600	86.5208	1.33858	0.310949	4.30483	1.67116e-05	0.000362834			TraesCS5D02G329200	1656.67	-1.24674	0.158043	-7.88859	3.05616e-15	7.57163e-13
TraesCS6D02G184700	89.2449	1.21829	0.284376	4.28407	1.83508e-05	0.000393166			TraesCS3D02G443400	109.009	-2.18166	0.276946	-7.87756	3.33825e-15	8.23562e-13
TraesCS7B02G215600	74.5522	1.32926	0.31038	4.28268	1.84656e-05	0.000395481			TraesCS4D02G041300	187.024	-1.54011	0.195898	-7.86177	3.78748e-15	9.30464e-13
TraesCS3B02G179600	75.7777	1.29669	0.302979	4.27982	1.87045e-05	0.000399282			TraesCS4A02G213400	93.3105	-2.83957	0.361331	-7.85862	3.88382e-15	9.50138e-13
TraesCS1A02G375600	402.706	1.00268	0.234332	4.27889	1.87828e-05	0.000400662			TraesCS5D02G330300	17024	-2.77387	0.353538	-7.84603	4.29409e-15	1.04179e-12
TraesCS4A02G358600	67.1605	1.47434	0.34472	4.27691	1.89504e-05	0.000403941			TraesCS4A02G355600	60.9364	-3.00119	0.383529	-7.82522	5.06783e-15	1.22443e-12
TraesCS2D02G093100	92.7958	1.75365	0.410147	4.27567	1.90561e-05	0.000405455			TraesCS2B02G181600	1126.9	-1.24995	0.159783	-7.82279	5.16668e-15	1.24317e-12
TraesCS7B02G236300	41.8901	1.64956	0.386076	4.27262	1.93186e-05	0.000410313			TraesCSU02G175900	550.62	-1.74955	0.223761	-7.81883	5.33177e-15	1.27764e-12
TraesCS1D02G421400	34.1688	3.47321	0.814238	4.2656	1.9937e-05	0.000420226			TraesCS2B02G059500	48.0025	-3.89945	0.499811	-7.80186	6.10029e-15	1.45583e-12
TraesCS5B02G321800	510.286	1.12234	0.263698	4.25615	2.07981e-05	0.000435235			TraesCS7A02G325400	488.593	-2.05706	0.264244	-7.78468	6.98914e-15	1.65445e-12
TraesCS5D02G432600	62.9817	1.6711	0.392682	4.25561	2.08481e-05	0.000435969			TraesCS2A02G348200	342.555	-1.69908	0.218874	-7.76285	8.30393e-15	1.94989e-12
TraesCS4A02G245100	4839.14	1.04292	0.245138	4.25443	2.09578e-05	0.000437576			TraesCS2B02G340300	1624.56	-1.47755	0.190441	-7.75856	8.58993e-15	2.00667e-12
TraesCS2B02G592000	32.5019	1.99004	0.46809	4.2514	2.12434e-05	0.000442967			TraesCS5D02G122700	216.292	-2.21732	0.285803	-7.7582	8.61438e-15	2.00667e-12
TraesCS6B02G263800	243.397	1.05304	0.24773	4.25076	2.13048e-05	0.000443792			TraesCS3A02G250200	722.381	-1.84095	0.23756	-7.74944	9.22987e-15	2.14151e-12
TraesCS5A02G251400	45.9479	1.46948	0.345737	4.25029	2.13498e-05	0.000444552			TraesCS1A02G057200	303.891	-1.75143	0.226326	-7.73853	1.00569e-14	2.32417e-12
TraesCS2D02G168000	83.0443	1.56767	0.370155	4.23517	2.28375e-05	0.000470005			TraesCS5A02G238300	58.8105	-5.46491	0.706456	-7.73567	1.02861e-14	2.36779e-12
TraesCS3D02G066700	24.04	3.14501	0.743189	4.23177	2.31859e-05	0.000475629			TraesCS3A02G321900	879.177	-1.69199	0.218759	-7.7345	1.0381e-14	2.38027e-12
TraesCS7A02G251800	170.068	1.61761	0.382856	4.22511	2.38826e-05	0.000487056			TraesCS2D02G295500	1320.96	-1.19092	0.15403	-7.73174	1.06085e-14	2.42292e-12
TraesCS4B02G325500	49.3475	1.56238	0.37024	4.21991	2.44399e-05	0.000497381			TraesCS5B02G316400	99.3357	-2.33887	0.30265	-7.72799	1.09256e-14	2.48565e-12
TraesCS7B02G139100	150.706	1.03719	0.245816	4.21937	2.44991e-05	0.00049824			TraesCS2D02G200700	1066.08	-1.51909	0.19679	-7.71938	1.16892e-14	2.64906e-12
TraesCS4B02G112300	64.0464	1.4187	0.33763	4.20194	2.64635e-05	0.000531534			TraesCS3B02G385200	151.611	-1.71333	0.222102	-7.71416	1.21782e-14	2.74922e-12
TraesCS2A02G257200	114.303	1.29855	0.309112	4.20092	2.65835e-05	0.000533394			TraesCS5D02G485800	146.214	-2.55965	0.3319	-7.71211	1.23757e-14	2.78306e-12
TraesCS7D02G061400	3823.44	1.26964	0.302993	4.19035	2.78528e-05	0.000552605			TraesCS4B02G074900	109.945	-1.79308	0.23273	-7.70453	1.31329e-14	2.94203e-12
TraesCS2D02G415700	83.6359	1.1376	0.271614	4.1883	2.81047e-05	0.000556846			TraesCS2B02G133500	152.497	-2.53172	0.329197	-7.69059	1.46458e-14	3.26842e-12
TraesCS4D02G062900	113.056	1.10732	0.264443	4.18737	2.82206e-05	0.000558765			TraesCS2D02G161900	1464.96	-1.0916	0.142193	-7.67689	1.62996e-14	3.62365e-12
TraesCS7A02G129900	84.349	1.18444	0.283154	4.18303	2.87651e-05	0.000566764			TraesCS5B02G501700	118.503	-2.40574	0.313567	-7.67216	1.69122e-14	3.7456e-12
TraesCS1D02G363800	110.688	1.36849	0.32849	4.16602	3.09966e-05	0.000605324			TraesCS1B02G266500	286.799	-1.37888	0.179912	-7.66419	1.79958e-14	3.97054e-12
TraesCS2A02G389400	676.14	1.01618	0.24419	4.16145	3.16236e-05	0.000615801			TraesCS5D02G321900	75.4223	-2.54953	0.333132	-7.6532	1.96039e-14	4.3091e-12
TraesCS5D02G165000	277.975	1.14733	0.275706	4.16142	3.16279e-05	0.000615801			TraesCS7D02G553800	39.1361	-3.45546	0.452326	-7.63932	2.18372e-14	4.78202e-12
TraesCS5D02G428400	79.6142	1.2746	0.306321	4.16101	3.16841e-05	0.000616691			TraesCS7D02G334100	109.109	-3.03575	0.397844	-7.63052	2.33809e-14	5.10096e-12
TraesCS2D02G215900	46.3164	1.5168	0.364719	4.15882	3.19896e-05	0.000622016			TraesCS6D02G105800	1232.17	-1.73405	0.227363	-7.62679	2.40669e-14	5.23111e-12
TraesCS5A02G233700	44.851	1.58752	0.382095	4.15479	3.25588e-05	0.000630984			TraesCS1B02G066000	291.08	-2.05108	0.269182	-7.61969	2.54286e-14	5.49575e-12
TraesCS2A02G091000	173.008	1.13901	0.274464	4.14992	3.32588e-05	0.000643272			TraesCS3B02G257700	678.009	-1.83988	0.24147	-7.61947	2.54724e-14	5.49575e-12
TraesCS7A02G462000	189.049	1.02677	0.247496	4.14864	3.34451e-05	0.000646446			TraesCS5A02G468600	296.187	-1.58744	0.208405	-7.61709	2.59456e-14	5.57725e-12
TraesCS7A02G437100	58.5529	1.37605	0.331695	4.14856	3.34574e-05	0.000646471			TraesCS3B02G192400	1294.13	-1.30166	0.171232	-7.60169	2.92293e-14	6.23726e-12
TraesCS6B02G124200	29.3126	1.7556	0.42324	4.14799	3.35404e-05	0.000647433			TraesCS6D02G291600	182.009	-2.84812	0.374935	-7.59629	3.04736e-14	6.47913e-12
TraesCS7B02G139300	142.384	1.55381	0.374664	4.14721	3.36558e-05	0.000649018			TraesCS7B02G195300	154.205	-1.60826	0.211975	-7.58703	3.27317e-14	6.90898e-12
TraesCS2A02G089400	226.815	1.05274	0.254198	4.14143	3.45149e-05	0.000662743			TraesCS6B02G294700	126.405	-2.5804	0.340772	-7.57223	3.66869e-14	7.66088e-12
TraesCS6D02G296400	370.104	1.30103	0.315256	4.12689	3.67706e-05	0.00069894			TraesCS7B02G226100	487.807	-1.94472	0.256904	-7.56982	3.73744e-14	7.77668e-12
TraesCS4B02G299700	1702.92	1.02933	0.249782	4.12092	3.77355e-05	0.000712648			TraesCS4B02G330600	106.912	-3.75809	0.496734	-7.5656	3.86073e-14	8.00472e-12
TraesCS5D02G015700	79.0895	1.44764	0.352372	4.10828	3.98622e-05	0.000745824			TraesCS3D02G309400	552.298	-1.75549	0.232052	-7.56509	3.87601e-14	8.008e-12
TraesCS3A02G067100	202.701	1.6434	0.400077	4.10772	3.99587e-05	0.000746914			TraesCS6B02G325400	130.746	-2.87763	0.380487	-7.56303	3.93796e-14	8.10734e-12
TraesCS7A02G334900	74.791	1.22762	0.298852	4.10778	3.99479e-05	0.000746914			TraesCS5A02G457500	535.588	-1.85998	0.245976	-7.56162	3.98095e-14	8.13853e-12
TraesCS6A02G059700	497.828	1.15894	0.282256	4.10598	4.02601e-05	0.000751587			TraesCS5B02G115300	231.884	-1.94457	0.257158	-7.5618	3.97536e-14	8.13853e-12
TraesCS5B02G274400	137.629	1.03673	0.252503	4.10581	4.02907e-05	0.000751918			TraesCS5A02G435600	502.21	-1.86742	0.247389	-7.54849	4.4033e-14	8.97062e-12
TraesCS3D02G157100	43.655	1.54636	0.376987	4.1019	4.0977e-05	0.000762534			TraesCS1B02G374600	94.1352	-2.10814	0.279492	-7.54274	4.60201e-14	9.34289e-12
TraesCS5B02G157600	693.722	1.04954	0.256178	4.09692	4.18678e-05	0.000777626			TraesCSU02G117800	77.609	-2.25465	0.29913	-7.53734	4.79638e-14	9.70379e-12
TraesCS7D02G061700	66.1051	1.24404	0.303783	4.09515	4.21904e-05	0.000781879			TraesCS5D02G481500	424.583	-1.60408	0.212932	-7.53333	4.94623e-14	9.97245e-12
TraesCS3A02G329400	89.7843	1.05969	0.260019	4.07542	4.59305e-05	0.000839171			TraesCS1D02G030600	297.265	-1.46053	0.19427	-7.51806	5.55929e-14	1.117e-11
TraesCS5A02G047000	192.045	1.02614	0.251787	4.07544	4.59282e-05	0.000839171			TraesCS2A02G185500	485.632	-1.24094	0.165185	-7.51244	5.80375e-14	1.16212e-11
TraesCS4D02G076600	84.4983	1.06614	0.261781	4.07263	4.64848e-05	0.000847761			TraesCS2A02G296400	376.601	-2.05163	0.273447	-7.50284	6.24496e-14	1.24196e-11
TraesCS2D02G372800	67.7229	1.47694	0.362888	4.06996	4.70209e-05	0.000855404			TraesCS6B02G133500	265.185	-2.11044	0.281574	-7.49516	6.62183e-14	1.31245e-11
TraesCS1B02G299500	98.832	1.11501	0.273967	4.06987	4.70387e-05	0.000855461			TraesCS3D02G185100	737.819	-2.5572	0.341312	-7.49225	6.77043e-14	1.33286e-11
TraesCS4B02G196400	178.723	1.08834	0.267619	4.06676	4.76719e-05	0.000865092			TraesCS1D02G142700	736.989	-1.00639	0.134404	-7.48784	7.00184e-14	1.37379e-11
TraesCS3D02G128500	38.0852	1.8889	0.464948	4.06261	4.8528e-05	0.000877631			TraesCS5D02G516700	108.654	-2.69289	0.359709	-7.48631	7.08345e-14	1.38516e-11
TraesCS1A02G214200	100.051	1.2635	0.311164	4.06057	4.8952e-05	0.00088448			TraesCS3A02G161300	551.961	-1.21923	0.163038	-7.47821	7.53401e-14	1.46835e-11
TraesCS2A02G577000	82.6168	1.22441	0.301653	4.059	4.92824e-05	0.000888526			TraesCS5D02G538300	371.49	-1.37937	0.184596	-7.47237	7.87608e-14	1.52992e-11
TraesCS6A02G416500	88.4024	1.0317	0.254902	4.04745	5.17786e-05	0.000927241			TraesCS2A02G169600	132.224	-3.00484	0.402275	-7.46963	8.04224e-14	1.55703e-11
TraesCS5A02G200000	297.71	1.01855	0.251914	4.04325	5.27151e-05	0.000941993			TraesCS7A02G276400	154.973	-1.94542	0.260558	-7.46636	8.24445e-14	1.59091e-11
TraesCS1D02G364700	186.191	1.08803	0.26945	4.03797	5.39151e-05	0.000960208			TraesCSU02G077300	660.384	-1.70397	0.228241	-7.46568	8.28708e-14	1.59387e-11
TraesCS3A02G067000	10.9676	4.27808	1.05985	4.03648	5.42585e-05	0.000964561			TraesCS2A02G543100	483.878	-1.28183	0.171967	-7.45391	9.06113e-14	1.73136e-11
TraesCS6D02G222600	389.323	1.32471	0.328556	4.03192	5.5322e-05	0.000979594			TraesCS5D02G396500	909.278	-1.53306	0.206074	-7.43935	1.01179e-13	1.92073e-11
TraesCS3D02G169500	29.4094	1.98891	0.494043	4.02578	5.67868e-05	0.000999779			TraesCS6B02G115900	496.606	-1.99054	0.267764	-7.43395	1.05404e-13	1.98802e-11
TraesCS5D02G222500	107.588	1.48484	0.369065	4.02326	5.7397e-05	0.00100729			TraesCS6D02G008900	582.251	-2.37257	0.319413	-7.42791	1.1033e-13	2.07423e-11
TraesCS3B02G069100	157.388	1.05473	0.262576	4.01685	5.89822e-05	0.00102975			TraesCS6A02G312200	239.947	-2.00401	0.269847	-7.42648	1.11529e-13	2.09006e-11
TraesCS3D02G515300	47.8682	1.46479	0.364691	4.01652	5.90648e-05	0.00103027			TraesCS5A02G110300	177.426	-1.59783	0.215175	-7.42573	1.12159e-13	2.09514e-11
TraesCS1A02G256500	118.787	1.63615	0.407672	4.01341	5.98481e-05	0.00104207			TraesCS7A02G070400	56.671	-3.51105	0.473232	-7.4193	1.17743e-13	2.17858e-11
TraesCS5D02G445100	185.322	1.17199	0.292715	4.00388	6.23118e-05	0.00107599			TraesCS3D02G272400	110.036	-2.98132	0.401944	-7.41725	1.19581e-13	2.20561e-11
TraesCS5B02G490600	451.044	1.36722	0.341846	3.99951	6.34734e-05	0.00109476			TraesCS2A02G175700	327.664	-2.23971	0.302027	-7.4156	1.21074e-13	2.22612e-11
TraesCS2B02G556600	227.346	1.10968	0.277536	3.99831	6.37956e-05	0.00109908			TraesCS4B02G162700	68.3795	-3.19954	0.431579	-7.41357	1.22944e-13	2.25341e-11
TraesCS4D02G021300	107.921	1.39591	0.349138	3.99816	6.38355e-05	0.00109938			TraesCS5B02G503800	262.362	-1.45526	0.196324	-7.41257	1.23873e-13	2.26336e-11
TraesCS2B02G180600	26.8398	1.94349	0.48695	3.99116	6.57519e-05	0.00112674			TraesCS7B02G421100	243.547	-1.41754	0.191331	-7.40882	1.27432e-13	2.32112e-11
TraesCS5B02G489700	73.7231	1.19671	0.300055	3.9883	6.65497e-05	0.00113675			TraesCS6B02G327500	1249.43	-1.87789	0.253513	-7.40747	1.28731e-13	2.33751e-11
TraesCS3A02G465600	103.834	1.14497	0.287462	3.98304	6.80401e-05	0.00115608			TraesCS7B02G103400	57.6517	-3.44165	0.464956	-7.4021	1.34052e-13	2.42659e-11
TraesCS2D02G545500	88.8915	1.18147	0.297	3.97802	6.9492e-05	0.00117601			TraesCS7D02G053600	212.426	-1.6528	0.223559	-7.39313	1.43418e-13	2.58811e-11
TraesCS3D02G184900	59.3578	1.99863	0.504297	3.9632	7.39518e-05	0.00124107			TraesCS7B02G364700	85.8221	-2.41926	0.328008	-7.3756	1.63605e-13	2.93431e-11
TraesCS6B02G420200	42.4072	1.66916	0.421572	3.95938	7.5146e-05	0.00125894			TraesCS3D02G374600	120.802	-2.05074	0.278515	-7.36313	1.79647e-13	3.21217e-11
TraesCS2D02G599700	159.512	1.04194	0.26323	3.95828	7.54912e-05	0.00126256			TraesCS7A02G349200	58.1741	-3.68469	0.500976	-7.35502	1.90898e-13	3.39259e-11
TraesCS1D02G389100	315.185	1.36154	0.345166	3.9446	7.99322e-05	0.00132133			TraesCS6B02G342400	139.547	-2.29286	0.31192	-7.35081	1.97015e-13	3.49069e-11
TraesCS7D02G302000	114.205	1.13455	0.287644	3.94427	8.00436e-05	0.0013228			TraesCS7D02G508200	165.47	-1.78093	0.242495	-7.34418	2.0702e-13	3.65687e-11
TraesCS2A02G391100	79.1519	1.45939	0.370365	3.94041	8.13424e-05	0.00133821			TraesCS1B02G278400	270.415	-2.2782	0.310681	-7.33292	2.2519e-13	3.95394e-11
TraesCS2B02G280400	88.7488	1.08718	0.276299	3.9348	8.3265e-05	0.00136294			TraesCS3A02G506200	116.419	-1.65255	0.225734	-7.3208	2.465e-13	4.28947e-11
TraesCS7D02G469200	58.6655	1.34935	0.343376	3.92966	8.5067e-05	0.00138661			TraesCS1B02G204100	183.034	-2.33664	0.319407	-7.31555	2.56329e-13	4.44726e-11
TraesCS6A02G310500	204.939	1.03018	0.262404	3.92595	8.63897e-05	0.00140153			TraesCS2B02G313700	1412.57	-1.0001	0.136821	-7.30959	2.67951e-13	4.63516e-11
TraesCS6B02G284000	47.4479	1.64335	0.418864	3.92335	8.73265e-05	0.00141242			TraesCS6D02G031100	85.8926	-2.06567	0.283305	-7.29132	3.06934e-13	5.29384e-11
TraesCS2A02G206400	57.2641	2.13842	0.546677	3.91167	9.16584e-05	0.00146947			TraesCS6A02G358100	1210.37	-1.64245	0.225458	-7.28496	3.21756e-13	5.51694e-11
TraesCS2A02G276000	475.236	1.06076	0.271448	3.9078	9.31406e-05	0.00149038			TraesCS7A02G531100	74.1178	-2.31138	0.31747	-7.2806	3.32338e-13	5.68171e-11
TraesCS5B02G038800	35.937	1.51003	0.387858	3.89325	9.89108e-05	0.00156599			TraesCS2D02G512900	75.1877	-2.52033	0.346387	-7.27607	3.4368e-13	5.82452e-11
TraesCS3A02G353500	54.6506	1.62387	0.417893	3.88585	0.000101974	0.00160536			TraesCS3D02G168600	1039.06	-1.33772	0.183848	-7.27625	3.43226e-13	5.82452e-11
TraesCS2B02G180000	202.884	1.2072	0.310844	3.88361	0.000102917	0.00161759			TraesCS6A02G035100	1575.09	-1.66598	0.228952	-7.27656	3.42452e-13	5.82452e-11
TraesCS4A02G031000	40.025	1.38698	0.357853	3.87584	0.000106259	0.00165986			TraesCS6B02G191500	441.231	-1.52118	0.209228	-7.27046	3.58265e-13	6.05416e-11
TraesCS4D02G141200	37.727	2.4036	0.620615	3.87294	0.000107531	0.00167526			TraesCS2B02G312600	300.998	-1.68378	0.231618	-7.26965	3.60416e-13	6.07296e-11
TraesCS3A02G337900	242.145	1.12126	0.289571	3.87214	0.000107885	0.00167961			TraesCS6A02G267300	67.1452	-2.83504	0.390143	-7.26667	3.68469e-13	6.19081e-11
TraesCS5A02G185500	381.999	1.05298	0.27223	3.86796	0.000109748	0.00170209			TraesCS4A02G272100	251.293	-1.55039	0.213375	-7.26602	3.70226e-13	6.20251e-11
TraesCS1A02G375000	84.5306	1.05871	0.27395	3.86461	0.000111268	0.00172064			TraesCS1D02G007200	233.967	-2.31933	0.31925	-7.26495	3.73166e-13	6.23389e-11
TraesCS4B02G310000	33.0283	1.48708	0.385026	3.86227	0.000112337	0.00173395			TraesCS1A02G050900	1437.59	-1.27521	0.175778	-7.25468	4.02601e-13	6.68741e-11
TraesCS1D02G163900	40.2682	1.4091	0.365316	3.85722	0.000114685	0.00176414			TraesCS2A02G084800	111.073	-1.90748	0.263068	-7.25089	4.14046e-13	6.85111e-11
TraesCS2D02G331700	21.1647	2.39426	0.620946	3.85583	0.00011534	0.00177235			TraesCS3D02G271800	423.471	-1.52653	0.210537	-7.25064	4.148e-13	6.85111e-11
TraesCS7A02G270100	512.106	1.21692	0.315723	3.85438	0.000116023	0.00177771			TraesCS5A02G545700	112.079	-2.07218	0.28582	-7.24995	4.16913e-13	6.86661e-11
TraesCS5D02G026300	24.2832	2.01835	0.523849	3.85292	0.000116718	0.00178416			TraesCS2B02G250000	460.964	-1.42014	0.196015	-7.24505	4.32291e-13	7.0999e-11
TraesCS4D02G081700	30.698	1.5406	0.400133	3.85023	0.000118009	0.00180012			TraesCS4D02G288700	107.835	-2.46353	0.340058	-7.24443	4.34256e-13	7.11219e-11
TraesCS7B02G086200	80.6884	1.05145	0.273226	3.84827	0.000118953	0.00181263			TraesCS7B02G114100	543.274	-1.8855	0.260377	-7.24143	4.43962e-13	7.23064e-11
TraesCS3A02G273600	108.117	1.07241	0.27907	3.84281	0.000121634	0.00184388			TraesCS7B02G065200	631.444	-1.59904	0.220969	-7.23646	4.60554e-13	7.48004e-11
TraesCS6D02G129700	43.8541	1.34272	0.349635	3.84034	0.000122863	0.0018601			TraesCS4D02G263300	445.75	-1.27568	0.17635	-7.23381	4.69637e-13	7.60642e-11
TraesCS2D02G110000	133.28	1.17957	0.307907	3.83091	0.000127669	0.00191599			TraesCS1A02G400500	289.643	-1.60747	0.222274	-7.23194	4.76157e-13	7.67761e-11
TraesCS4A02G005400	129.52	1.23005	0.32118	3.82978	0.000128257	0.00192383			TraesCS7A02G206700	568.703	-1.79306	0.247941	-7.23179	4.76658e-13	7.67761e-11
TraesCS3D02G524400	215.703	1.03151	0.269415	3.82871	0.000128816	0.00193023			TraesCS6A02G042400	201.48	-1.62703	0.225007	-7.23102	4.79382e-13	7.70027e-11
TraesCS4A02G319100	199.193	1.48444	0.387794	3.8279	0.000129241	0.00193511			TraesCS2D02G253200	675.745	-1.7076	0.236199	-7.22949	4.84824e-13	7.76635e-11
TraesCS3B02G141200	623.343	1.02951	0.269163	3.82485	0.000130852	0.00195373			TraesCS5D02G209700	66.0808	-3.13856	0.434328	-7.22624	4.96541e-13	7.93231e-11
TraesCS1A02G264900	85.9512	1.01272	0.264915	3.82283	0.000131929	0.00196529			TraesCS2B02G220100	897.013	-1.65084	0.22854	-7.22341	5.06984e-13	8.07708e-11
TraesCS3A02G395200	72.9946	1.07295	0.281031	3.8179	0.000134593	0.00199582			TraesCS1B02G388200	64.2602	-3.05014	0.422454	-7.22006	5.19654e-13	8.23406e-11
TraesCS1D02G071800	64.4517	1.20293	0.315598	3.81159	0.000138078	0.00203922			TraesCS4B02G157100	510.969	-1.32818	0.184055	-7.21618	5.34685e-13	8.44932e-11
TraesCS4D02G055500	16.0054	2.67005	0.701058	3.8086	0.000139756	0.00205928			TraesCS2A02G564100	202.718	-3.45483	0.479115	-7.21085	5.56031e-13	8.7394e-11
TraesCS7A02G370400	21.9073	2.35844	0.620062	3.80356	0.000142632	0.00209694			TraesCS2A02G123800	260.856	-1.68957	0.234719	-7.19827	6.0983e-13	9.55929e-11
TraesCS4B02G307300	62.5764	1.19699	0.31488	3.80142	0.000143867	0.00211298			TraesCS3B02G362100	262.932	-1.55515	0.216094	-7.19666	6.17035e-13	9.64637e-11
TraesCS3D02G427700	94.2487	1.02211	0.26891	3.80092	0.000144158	0.00211619			TraesCS2B02G250900	296.706	-1.71282	0.238103	-7.19363	6.30907e-13	9.83693e-11
TraesCS7D02G297000	85.2463	1.17428	0.309022	3.8	0.000144696	0.00212142			TraesCS7B02G404400	58.689	-3.20797	0.446003	-7.19271	6.35165e-13	9.87698e-11
TraesCS7B02G273400	31.9765	1.68464	0.443342	3.79987	0.000144772	0.002122			TraesCS6D02G390000	410.313	-1.44615	0.201213	-7.18718	6.61414e-13	1.02579e-10
TraesCS4A02G139100	52.1852	1.33674	0.351841	3.79929	0.000145113	0.0021254			TraesCS1D02G058300	277.923	-2.09142	0.291427	-7.17647	7.15361e-13	1.10652e-10
TraesCS2D02G538500	39.9044	1.52496	0.401643	3.7968	0.000146575	0.00214039			TraesCS3B02G289600	242.133	-1.99563	0.278312	-7.17048	7.47362e-13	1.15297e-10
TraesCS3B02G379200	297.521	1.36027	0.358287	3.7966	0.000146696	0.00214108			TraesCS6D02G336800	403.937	-1.33336	0.186045	-7.16686	7.67372e-13	1.18072e-10
TraesCS2A02G154900	251.925	1.40773	0.371029	3.79412	0.000148168	0.00215836			TraesCS3D02G296900	122.232	-2.04833	0.286028	-7.16131	7.99095e-13	1.22631e-10
TraesCS2A02G112400	32.388	1.80089	0.474902	3.79213	0.000149358	0.00217234			TraesCS4D02G100300	251.691	-1.4121	0.197605	-7.14606	8.93047e-13	1.3669e-10
TraesCSU02G096500	35.7185	1.444	0.381189	3.78814	0.000151778	0.00220425			TraesCS2A02G117700	362.502	-1.78384	0.249688	-7.14428	9.04687e-13	1.3811e-10
TraesCS1D02G213700	308.41	1.15469	0.304827	3.78803	0.000151849	0.00220474			TraesCS2D02G093600	63.3052	-2.59346	0.36325	-7.13961	9.35932e-13	1.42508e-10
TraesCS4D02G015800	84.965	1.79729	0.474758	3.7857	0.00015328	0.0022233			TraesCS1A02G041400	275.639	-2.57334	0.360676	-7.13478	9.69445e-13	1.47227e-10
TraesCS4A02G175600	35.4463	2.59232	0.686293	3.77728	0.000158554	0.00228618			TraesCS2A02G362700	2860.06	-1.27182	0.178496	-7.12519	1.03935e-12	1.57435e-10
TraesCS3A02G465400	99.8246	1.11748	0.29633	3.77105	0.000162561	0.00233263			TraesCS5A02G108000	106.342	-2.08158	0.292237	-7.12293	1.05657e-12	1.5963e-10
TraesCS1B02G262000	54.4214	1.1542	0.306289	3.76833	0.000164342	0.00235339			TraesCS6D02G172400	159.426	-1.56151	0.219265	-7.12157	1.06705e-12	1.60798e-10
TraesCS5D02G328100	807.824	1.07247	0.284768	3.76612	0.000165806	0.00237029			TraesCS4B02G000900	462.632	-1.24365	0.174833	-7.11338	1.13235e-12	1.70199e-10
TraesCS2B02G235900	28.9973	1.77132	0.471814	3.75428	0.000173844	0.00246292			TraesCS2B02G415300	431.76	-1.12075	0.157607	-7.11103	1.15183e-12	1.72683e-10
TraesCS3A02G214400	74.6641	1.23864	0.330504	3.74775	0.000178429	0.00251386			TraesCS2B02G273900	327.81	-1.60151	0.225435	-7.10412	1.21095e-12	1.8062e-10
TraesCS7D02G500200	16.6652	3.04806	0.814669	3.74147	0.000182945	0.00256391			TraesCS5B02G331000	170.65	-1.65057	0.232396	-7.1024	1.22612e-12	1.82417e-10
TraesCS2D02G227500	84.9086	1.15074	0.307728	3.73948	0.0001844	0.00257804			TraesCS2B02G234500	497.986	-1.569	0.221001	-7.09953	1.25185e-12	1.85773e-10
TraesCS3A02G012800	43.6175	1.63927	0.439393	3.73076	0.000190905	0.00265068			TraesCS3A02G146800	134.473	-2.31692	0.326386	-7.09869	1.2594e-12	1.86421e-10
TraesCS6B02G369700	25.9078	1.85394	0.497396	3.72729	0.000193553	0.00267791			TraesCS1D02G092200	196.226	-1.30967	0.184585	-7.09523	1.29135e-12	1.90667e-10
TraesCS1A02G389400	70.7287	1.14307	0.307042	3.72283	0.000197003	0.00271728			TraesCS6A02G105400	528.376	-1.21861	0.17193	-7.08783	1.36228e-12	1.99768e-10
TraesCS2B02G544300	147.878	1.32401	0.356185	3.71721	0.000201435	0.00276667			TraesCS4A02G341500	176.906	-2.90421	0.409892	-7.08531	1.38735e-12	2.02287e-10
TraesCS5A02G262100	72.2236	1.64372	0.44242	3.71528	0.000202977	0.00278654			TraesCS6B02G058000	61.6476	-2.55231	0.360213	-7.08557	1.3847e-12	2.02287e-10
TraesCS1D02G094700	58.0307	1.79094	0.482067	3.71513	0.000203101	0.00278721			TraesCS7D02G228500	132.987	-1.72181	0.243069	-7.0836	1.40459e-12	2.0429e-10
TraesCS7D02G200600	781.158	1.1703	0.315096	3.71412	0.000203909	0.00279343			TraesCS7D02G322000	451.916	-1.92801	0.272251	-7.08174	1.4236e-12	2.06542e-10
TraesCS7B02G104200	1119.33	1.10432	0.297421	3.71298	0.000204829	0.00280275			TraesCS6A02G055400	2537.77	-1.48272	0.209447	-7.0792	1.44991e-12	2.0932e-10
TraesCS7D02G052500	52.9567	1.69886	0.458431	3.70581	0.000210719	0.00287058			TraesCS5D02G013400	138.247	-2.88527	0.407773	-7.07568	1.48721e-12	2.14177e-10
TraesCSU02G075000	405.324	1.34674	0.363502	3.70489	0.00021148	0.0028796			TraesCS5A02G515700	144.017	-1.66647	0.235537	-7.0752	1.49228e-12	2.14379e-10
TraesCS1A02G329500	236.657	1.09895	0.296802	3.70265	0.000213356	0.00290177			TraesCS2A02G247300	1992.09	-1.24318	0.175772	-7.07268	1.51975e-12	2.17789e-10
TraesCS2A02G416800	15.2966	2.72739	0.736907	3.70113	0.000214638	0.00291827			TraesCS3D02G440200	39.8503	-8.90911	1.26041	-7.06845	1.56672e-12	2.23972e-10
TraesCS2B02G465600	83.4583	1.33387	0.361009	3.69484	0.000220025	0.00298276			TraesCS1D02G400100	920.867	-1.88833	0.267937	-7.04765	1.81966e-12	2.58865e-10
TraesCS2B02G570900	38.2228	1.91512	0.518609	3.6928	0.000221794	0.00300257			TraesCS7A02G549500	278.844	-1.81212	0.257564	-7.03562	1.98377e-12	2.80845e-10
TraesCS4A02G196500	75.7994	1.13353	0.307253	3.68923	0.000224937	0.00303738			TraesCS4A02G192900	84.0318	-2.28058	0.324204	-7.03438	2.00142e-12	2.82659e-10
TraesCS6B02G173800	16.6422	2.20043	0.59719	3.68464	0.000229023	0.00308613			TraesCS6B02G390600	1047.08	-1.52071	0.216206	-7.0336	2.01274e-12	2.83574e-10
TraesCS7D02G133400	66.1303	1.35548	0.369021	3.67318	0.000239546	0.00320651			TraesCS2D02G209900	1314.8	-1.32103	0.187896	-7.03063	2.05601e-12	2.88973e-10
TraesCS2A02G026700	40.8753	1.65659	0.451297	3.67073	0.00024186	0.00323156			TraesCS6D02G096900	126.442	-2.20283	0.313363	-7.02964	2.07062e-12	2.89634e-10
TraesCS6B02G014300	14.177	2.33529	0.636877	3.66678	0.000245626	0.00327365			TraesCS2B02G311900	89.1805	-2.67027	0.379953	-7.0279	2.09665e-12	2.92383e-10
TraesCS3D02G211600	42.5053	1.81463	0.49529	3.66378	0.000248523	0.00330323			TraesCS3A02G332300	308.339	-1.55014	0.220577	-7.02766	2.10027e-12	2.92383e-10
TraesCS3A02G347500	1010.19	1.16614	0.318542	3.66088	0.000251352	0.00333325			TraesCS2B02G233400	1242.7	-1.42841	0.20365	-7.01403	2.31549e-12	3.21578e-10
TraesCS7D02G249800	133.863	1.4745	0.402809	3.66055	0.00025167	0.00333632			TraesCS4A02G093100	60.8542	-2.41946	0.345395	-7.0049	2.47155e-12	3.41629e-10
TraesCS7D02G230800	57.5994	1.15747	0.316253	3.65994	0.000252278	0.00334174			TraesCS2D02G434500	117.209	-2.14288	0.306033	-7.00212	2.52125e-12	3.47676e-10
TraesCS3D02G416700	13.8204	2.44275	0.668285	3.65525	0.000256936	0.00339651			TraesCS5A02G104800	873.12	-1.4903	0.21286	-7.00133	2.53552e-12	3.48823e-10
TraesCS5A02G211600	30.8072	1.67249	0.458391	3.6486	0.000263671	0.00347377			TraesCS4D02G017200	53.7173	-2.64229	0.378489	-6.98117	2.92741e-12	3.99912e-10
TraesCS6B02G236200	25.9206	1.85246	0.507777	3.64818	0.000264102	0.00347709			TraesCS3A02G450600	39.427	-3.13459	0.449118	-6.97944	2.96352e-12	4.03902e-10
TraesCS1A02G243400	36.9919	2.20481	0.604394	3.64797	0.000264321	0.0034792			TraesCS6A02G086300	506.745	-1.70438	0.244283	-6.97708	3.01373e-12	4.0979e-10
TraesCS3A02G440800	249.26	1.08834	0.29854	3.64552	0.000266847	0.00350534			TraesCS2A02G206200	1328.4	-1.30642	0.187444	-6.96968	3.17665e-12	4.30941e-10
TraesCS5D02G490900	25.7395	1.71149	0.470408	3.63831	0.000274438	0.00358813			TraesCS2D02G230800	410.76	-1.03307	0.148308	-6.9657	3.26784e-12	4.42285e-10
TraesCS3A02G085400	163.043	1.04991	0.288637	3.63749	0.000275308	0.00359628			TraesCS2A02G212200	694.231	-2.19825	0.31566	-6.96398	3.30799e-12	4.46685e-10
TraesCS6D02G270400	60.7029	1.11515	0.306869	3.63397	0.000279096	0.0036417			TraesCS3B02G080200	189.227	-1.49019	0.214054	-6.96173	3.36125e-12	4.52832e-10
TraesCS6B02G410200	56.5418	1.279	0.351965	3.63389	0.000279178	0.00364195			TraesCS6A02G191400	602.831	-1.03665	0.148955	-6.95951	3.4146e-12	4.58961e-10
TraesCS4D02G105500	127.639	1.00123	0.275796	3.63032	0.000283075	0.00368294			TraesCS3B02G303000	340.411	-1.26684	0.182057	-6.95847	3.43976e-12	4.61283e-10
TraesCS3A02G284200	406.215	1.0533	0.290203	3.62953	0.000283934	0.00369329			TraesCS5B02G013500	123.846	-3.21473	0.462576	-6.94964	3.66229e-12	4.90002e-10
TraesCS4A02G373800	10.2099	3.66773	1.01125	3.62694	0.000286797	0.00372472			TraesCS4B02G344600	671.818	-1.16332	0.167524	-6.94419	3.80636e-12	5.08114e-10
TraesCS5B02G064400	39.6428	1.53963	0.425199	3.62095	0.000293519	0.00379517			TraesCS5B02G415100	534.674	-1.08042	0.155802	-6.93453	4.0758e-12	5.42842e-10
TraesCS2B02G161900	92.2949	1.02247	0.282991	3.61307	0.000302588	0.00388409			TraesCS1A02G013600	771.663	-1.04167	0.150257	-6.9326	4.13182e-12	5.49053e-10
TraesCS3A02G099100	48.2084	1.20112	0.332718	3.61001	0.000306181	0.00392074			TraesCS1A02G221000	128.938	-1.87653	0.270898	-6.92707	4.29657e-12	5.65802e-10
TraesCS3D02G460600	83.1402	1.0095	0.279717	3.60899	0.000307386	0.0039317			TraesCS1D02G362800	118.036	-1.71884	0.248151	-6.9266	4.31077e-12	5.66397e-10
TraesCS7D02G532800	71.014	1.04806	0.291042	3.60107	0.000316916	0.00403172			TraesCS6D02G247400	101.49	-2.71987	0.393214	-6.91702	4.61256e-12	6.03337e-10
TraesCS1D02G114300	35.6016	1.45258	0.4034	3.60083	0.000317204	0.0040345			TraesCS6D02G340700	991.468	-1.54652	0.223721	-6.91271	4.75491e-12	6.20568e-10
TraesCS7D02G302300	40.6873	1.27219	0.353999	3.59377	0.000325926	0.0041248			TraesCS4B02G215300	418.736	-1.65612	0.239595	-6.91214	4.77404e-12	6.21678e-10
TraesCS5A02G401200	269.728	1.1644	0.324069	3.59307	0.000326804	0.00413144			TraesCS1B02G012400	44.917	-3.28245	0.47533	-6.90563	4.99821e-12	6.47983e-10
TraesCS2D02G367600	77.382	1.60301	0.446166	3.59286	0.000327069	0.00413389			TraesCS7A02G059000	71.3794	-2.03478	0.294745	-6.90352	5.07305e-12	6.56231e-10
TraesCS6A02G003800	34.0382	1.46208	0.407147	3.59105	0.000329352	0.00415556			TraesCS3A02G419700	412.013	-1.31471	0.190524	-6.90052	5.18139e-12	6.68766e-10
TraesCS5A02G427500	54.2731	1.19323	0.332396	3.58979	0.000330946	0.00417297			TraesCS3A02G191400	208.371	-1.63004	0.236289	-6.89851	5.25517e-12	6.76794e-10
TraesCS6B02G259200	155.238	1.24218	0.346081	3.58929	0.000331582	0.00417739			TraesCS5B02G390900	74.0108	-4.11404	0.596411	-6.898	5.27412e-12	6.77742e-10
TraesCS1D02G221400	58.589	1.14749	0.319865	3.58743	0.000333949	0.00419997			TraesCS6B02G161600	107.382	-1.97714	0.286812	-6.8935	5.44351e-12	6.97975e-10
TraesCS7D02G031400	277.52	1.04819	0.292937	3.57822	0.000345944	0.00432391			TraesCS4B02G191100	652.447	-1.53398	0.222671	-6.88901	5.61837e-12	7.18819e-10
TraesCS2D02G261100	130.122	1.18831	0.332547	3.57337	0.000352417	0.00438881			TraesCS3B02G455100	158.599	-1.55816	0.226436	-6.88122	5.9342e-12	7.57569e-10
TraesCS4A02G259300	283.981	1.33457	0.374415	3.56442	0.000364658	0.00451911			TraesCS5D02G504600	211.702	-1.42993	0.20792	-6.8773	6.09966e-12	7.76996e-10
TraesCS2D02G545400	12.9147	3.49162	0.980146	3.56235	0.000367547	0.00454913			TraesCS5B02G463000	79.3678	-2.38556	0.347109	-6.87266	6.30143e-12	8.00952e-10
TraesCS5B02G234300	60.0744	1.44779	0.406462	3.56194	0.000368128	0.00455343			TraesCS7B02G345700	321.101	-1.2066	0.175793	-6.86375	6.70752e-12	8.48879e-10
TraesCS6D02G204400	157.544	1.06754	0.300377	3.55401	0.000379406	0.00466852			TraesCS2D02G294300	597.809	-1.65247	0.240858	-6.86076	6.8495e-12	8.63111e-10
TraesCS6D02G240300	709.657	1.23382	0.347245	3.55318	0.000380609	0.00467829			TraesCS5D02G179900	214.28	-1.45457	0.21224	-6.85343	7.20998e-12	9.04636e-10
TraesCS4B02G143100	43.4303	1.72615	0.486336	3.54929	0.000386274	0.00472688			TraesCS6D02G286900	1552.06	-1.16197	0.169646	-6.84937	7.41735e-12	9.28662e-10
TraesCS2A02G123000	82.705	1.05811	0.298844	3.54066	0.000399125	0.00484359			TraesCS7D02G327700	155.176	-1.75216	0.255945	-6.84585	7.60233e-12	9.47763e-10
TraesCS5D02G317400	39.4723	1.30272	0.369009	3.53031	0.00041507	0.00499356			TraesCS4A02G247300	1328.83	-1.12371	0.164204	-6.8434	7.73332e-12	9.62042e-10
TraesCS1D02G043200	26.3542	1.88008	0.532713	3.52925	0.000416738	0.00501035			TraesCS2A02G114400	765.135	-1.75805	0.257029	-6.83986	7.92713e-12	9.84058e-10
TraesCS3D02G134000	236.751	1.21161	0.343335	3.52895	0.00041721	0.00501209			TraesCS7B02G211600	291.32	-1.35719	0.198493	-6.83748	8.05962e-12	9.98386e-10
TraesCS7A02G279800	44.7585	1.31995	0.374179	3.52758	0.000419371	0.00503082			TraesCS3D02G309700	392.784	-1.09462	0.160105	-6.83688	8.09364e-12	1.00048e-09
TraesCS5A02G198300	6.50076	5.01103	1.42063	3.52732	0.000419789	0.0050348			TraesCS1A02G191900	613.751	-1.29739	0.189918	-6.83133	8.41319e-12	1.03779e-09
TraesCS2D02G399000	265.913	1.32039	0.374476	3.52598	0.000421926	0.00505318			TraesCS4B02G179400	590.225	-1.22704	0.179707	-6.82798	8.6116e-12	1.06002e-09
TraesCS6A02G318800	289.201	1.06243	0.301666	3.52187	0.000428509	0.00511525			TraesCS2D02G563600	676.306	-2.24001	0.32809	-6.82742	8.64567e-12	1.06198e-09
TraesCS1D02G326500	64.442	1.07206	0.305833	3.50538	0.000455956	0.00538028			TraesCS3D02G346400	237.317	-1.47192	0.215705	-6.82376	8.86866e-12	1.08709e-09
TraesCS6B02G079600	90.0947	1.02758	0.293831	3.49717	0.000470225	0.00551858			TraesCS1B02G186300	1090.17	-1.00195	0.14694	-6.81876	9.1832e-12	1.12329e-09
TraesCS5D02G204700	43.7078	1.64764	0.471308	3.49589	0.00047248	0.00554061			TraesCS4D02G341900	180.137	-1.66926	0.244886	-6.81649	9.32921e-12	1.13877e-09
TraesCS3B02G157000	62.0426	1.03206	0.295359	3.49425	0.000475388	0.00556502			TraesCS1A02G030100	261.31	-1.42499	0.20921	-6.8113	9.67214e-12	1.17817e-09
TraesCS5A02G171700	291.607	1.24131	0.355336	3.49333	0.000477028	0.0055805			TraesCS6A02G108700	46.9039	-2.83662	0.416908	-6.80394	1.01797e-11	1.23485e-09
TraesCS3A02G104900	60.9111	1.00616	0.288085	3.4926	0.00047835	0.00559261			TraesCS7D02G460800	294.938	-1.10544	0.162637	-6.79695	1.06857e-11	1.29355e-09
TraesCS3D02G481300	37.7345	1.33377	0.382685	3.48528	0.000491615	0.0057157			TraesCS5D02G070600	283.854	-1.43151	0.210656	-6.7955	1.0794e-11	1.30396e-09
TraesCS7A02G389600	164.187	1.20095	0.345067	3.48034	0.000500782	0.00580841			TraesCS3A02G168200	760.327	-1.19134	0.17548	-6.78906	1.12869e-11	1.35789e-09
TraesCS5D02G385900	300.601	1.14278	0.32864	3.4773	0.000506491	0.00585285			TraesCS1A02G392000	528.599	-1.99309	0.293621	-6.78796	1.1373e-11	1.36543e-09
TraesCS7A02G364900	36.0492	2.07846	0.597726	3.47729	0.000506515	0.00585285			TraesCS3B02G610800	1697.38	-1.12715	0.166393	-6.77402	1.25253e-11	1.5007e-09
TraesCS4B02G052000	132.75	1.16043	0.33477	3.46636	0.000527565	0.0060554			TraesCS7D02G095700	108.795	-1.91045	0.282076	-6.77284	1.26277e-11	1.50988e-09
TraesCS6A02G355800	54.4922	1.26691	0.365653	3.46479	0.00053064	0.00608472			TraesCS7A02G351100	289.414	-1.53554	0.227135	-6.76046	1.37557e-11	1.63472e-09
TraesCS4D02G365000	67.3788	1.0596	0.305865	3.46428	0.000531656	0.00609518			TraesCS1D02G408300	518.067	-1.5586	0.230603	-6.75882	1.39118e-11	1.64992e-09
TraesCS4B02G071600	73.1921	1.14488	0.33105	3.45833	0.000543533	0.00621064			TraesCS1B02G375900	1166.79	-1.7882	0.264625	-6.75749	1.40401e-11	1.66176e-09
TraesCS1B02G287300	156.943	1.17855	0.341096	3.45518	0.000549916	0.00626887			TraesCS5D02G063200	1660.33	-1.36973	0.202752	-6.75569	1.42158e-11	1.67578e-09
TraesCSU02G122100	141.431	1.08222	0.313568	3.4513	0.000557887	0.0063338			TraesCS7B02G017000	662.273	-1.55496	0.230342	-6.75065	1.47184e-11	1.73153e-09
TraesCS2A02G182900	57.6909	1.047	0.303962	3.44451	0.000572086	0.00646863			TraesCS3B02G165300	256.613	-1.27425	0.188894	-6.74584	1.52141e-11	1.78267e-09
TraesCS4A02G174400	37.0612	1.83317	0.532438	3.44296	0.000575374	0.00649326			TraesCS2B02G237300	592.877	-1.68821	0.250847	-6.73005	1.69609e-11	1.97941e-09
TraesCS3D02G500000	32.5791	1.463	0.426394	3.43109	0.000601159	0.00672969			TraesCS2D02G214700	595.673	-1.29612	0.192627	-6.72863	1.71271e-11	1.99483e-09
TraesCS4A02G175800	81.3314	1.29202	0.376924	3.42781	0.000608472	0.00679964			TraesCS2A02G563100	361.875	-1.28591	0.191195	-6.72564	1.74819e-11	2.03211e-09
TraesCS1B02G203100	157.362	1.23937	0.361826	3.42531	0.000614089	0.00684952			TraesCS5B02G202100	42.7429	-3.84893	0.572971	-6.7175	1.8487e-11	2.14468e-09
TraesCS1D02G374200	22.7009	1.69279	0.495752	3.41458	0.000638795	0.00706444			TraesCS2B02G130300	619.817	-1.70047	0.253182	-6.71639	1.86286e-11	2.15683e-09
TraesCS6A02G318600	57.3523	1.3511	0.397085	3.40255	0.000667605	0.00732211			TraesCS2D02G409900	181.699	-2.26129	0.336732	-6.7154	1.87553e-11	2.1672e-09
TraesCS5B02G223900	536.31	1.02546	0.301493	3.40126	0.000670763	0.00735261			TraesCS3B02G265700	2643.54	-1.00965	0.150433	-6.71165	1.92433e-11	2.2192e-09
TraesCS5B02G462600	107.713	1.4699	0.43279	3.39633	0.000682964	0.00746536			TraesCS2A02G513100	117.17	-1.97308	0.294079	-6.70933	1.9552e-11	2.25036e-09
TraesCS4B02G305400	306.517	1.10806	0.326467	3.39411	0.000688514	0.00751338			TraesCSU02G096600	71.7037	-2.50637	0.373599	-6.70871	1.96353e-11	2.25551e-09
TraesCS5D02G548700	8.50544	3.90164	1.15025	3.39199	0.000693878	0.00754937			TraesCS1D02G387100	131	-1.56736	0.233788	-6.70419	2.02521e-11	2.32181e-09
TraesCS4B02G023300	90.0094	1.01663	0.299763	3.39143	0.000695277	0.00756178			TraesCS5A02G067100	40.6251	-6.47792	0.966404	-6.70312	2.04022e-11	2.33444e-09
TraesCS7D02G014300	80.4494	1.39891	0.412528	3.39107	0.000696194	0.00757035			TraesCS7D02G009800	122.204	-1.94827	0.290716	-6.70163	2.06102e-11	2.35363e-09
TraesCS4B02G135600	43.9883	1.69577	0.501288	3.38283	0.000717443	0.0077481			TraesCS2B02G240100	61.0183	-2.75124	0.411068	-6.6929	2.18791e-11	2.48881e-09
TraesCS5D02G001800	148.318	1.58756	0.470285	3.37574	0.000736174	0.00790367			TraesCS5A02G203300	58.2857	-2.8073	0.419888	-6.68584	2.2961e-11	2.59766e-09
TraesCS6A02G255600	8.66184	3.1419	0.932686	3.36865	0.00075536	0.00806375			TraesCS7B02G226200	194.899	-1.9717	0.29491	-6.68578	2.29693e-11	2.59766e-09
TraesCS4A02G236900	31.4398	1.32665	0.393913	3.36789	0.00075746	0.00808321			TraesCS1A02G320200	487.51	-1.47458	0.220653	-6.6828	2.34412e-11	2.64592e-09
TraesCS2B02G532900	67.8262	1.1748	0.348842	3.3677	0.000757987	0.00808647			TraesCS3B02G432600	104.547	-2.26345	0.338749	-6.68178	2.36058e-11	2.65424e-09
TraesCS2D02G102500	43.9304	1.20859	0.359421	3.36259	0.000772142	0.00821291			TraesCS5D02G287700	299.336	-1.14495	0.171439	-6.67847	2.41456e-11	2.70973e-09
TraesCS5D02G280300	38.1509	1.53834	0.457587	3.36185	0.000774222	0.00823204			TraesCSU02G103000	177.388	-3.32586	0.498406	-6.67298	2.50654e-11	2.80757e-09
TraesCS3A02G403000	150.94	1.04632	0.311363	3.36045	0.000778164	0.00826644			TraesCS5B02G409400	265.546	-1.46027	0.21917	-6.66273	2.68795e-11	2.99927e-09
TraesCS2B02G106600	34.6925	1.57439	0.468809	3.35827	0.000784324	0.00831375			TraesCS4D02G266700	2916.49	-1.55363	0.233594	-6.651	2.91117e-11	3.24215e-09
TraesCS2A02G000400	119.586	1.19302	0.355932	3.35181	0.000802854	0.00847024			TraesCS1B02G386700	515.299	-1.69527	0.254954	-6.64929	2.94502e-11	3.26631e-09
TraesCS2B02G412100	55.0544	1.01273	0.302294	3.35016	0.000807655	0.00850854			TraesCS4A02G294700	67.9492	-2.89038	0.434704	-6.64906	2.94962e-11	3.26631e-09
TraesCS2B02G218800	92.4728	2.07474	0.619764	3.34763	0.000815065	0.00856353			TraesCS5A02G388900	281.475	-1.69356	0.254686	-6.6496	2.93898e-11	3.26631e-09
TraesCS1B02G385200	75.1219	1.21329	0.362648	3.34565	0.0008209	0.00861555			TraesCS5D02G414600	222.521	-1.33658	0.201243	-6.64163	3.1023e-11	3.4289e-09
TraesCS4D02G303600	84.8069	1.5074	0.451686	3.33727	0.000846072	0.00882542			TraesCS5D02G108700	228.485	-1.16953	0.176106	-6.6411	3.11359e-11	3.43488e-09
TraesCS2A02G396800	67.9371	1.07417	0.322259	3.33324	0.000858397	0.00892736			TraesCS6B02G346200	128.725	-2.29747	0.345968	-6.64072	3.12163e-11	3.43726e-09
TraesCS2B02G196600	50.4819	1.31861	0.395839	3.33119	0.000864754	0.0089807			TraesCS7D02G536000	309.642	-1.95607	0.294713	-6.63721	3.19682e-11	3.51343e-09
TraesCS5D02G424600	27.7235	1.82694	0.54848	3.33092	0.000865586	0.00898402			TraesCS4A02G368800	313.211	-1.36249	0.205384	-6.63385	3.27051e-11	3.57427e-09
TraesCS5A02G242600	55.6752	1.03479	0.310676	3.33077	0.000866053	0.00898621			TraesCS7B02G436700	185.483	-1.50347	0.226627	-6.63411	3.26461e-11	3.57427e-09
TraesCS5B02G044400	4.03726	5.31373	1.59543	3.3306	0.000866601	0.0089903			TraesCS1B02G293900	103.096	-2.59418	0.391407	-6.62784	3.40629e-11	3.71572e-09
TraesCS7B02G052600	14.5917	2.37673	0.713627	3.3305	0.000866916	0.00899197			TraesCS1B02G034000	77.1657	-4.24429	0.640712	-6.62432	3.48841e-11	3.79115e-09
TraesCS1B02G309000	28.6551	1.47149	0.442037	3.32889	0.000871938	0.00902964			TraesCS1B02G190600	64.4188	-5.72331	0.863968	-6.62444	3.48566e-11	3.79115e-09
TraesCS1D02G227500	41.0811	1.24338	0.373818	3.32616	0.000880516	0.00908789			TraesCS5D02G530200	361.922	-1.35812	0.205101	-6.62169	3.55126e-11	3.8523e-09
TraesCS7D02G426000	56.5347	1.02865	0.309486	3.32372	0.000888247	0.00915798			TraesCS5D02G413000	271.807	-1.80531	0.272731	-6.61939	3.6068e-11	3.9053e-09
TraesCS6A02G060900	35.8564	1.23638	0.372182	3.32197	0.000893829	0.00920165			TraesCS3A02G304900	252.828	-1.75131	0.264968	-6.60953	3.85554e-11	4.15156e-09
TraesCS1B02G441400	189.845	1.28137	0.385871	3.32074	0.000897806	0.00922401			TraesCS6B02G450500	328.052	-1.72497	0.261017	-6.60866	3.87824e-11	4.16832e-09
TraesCS5A02G203800	84.5303	1.04448	0.314671	3.31928	0.0009025	0.00926084			TraesCSU02G047500	127.481	-1.75571	0.265736	-6.607	3.92192e-11	4.19983e-09
TraesCS2A02G150200	52.4133	1.09213	0.329734	3.31217	0.000925752	0.00944249			TraesCS7A02G382500	819.429	-1.17215	0.177422	-6.60654	3.934e-11	4.20507e-09
TraesCS1A02G141600	50.4097	1.18935	0.359573	3.30766	0.000940773	0.00956129			TraesCS4B02G350700	260.468	-1.68447	0.255135	-6.60227	4.04908e-11	4.32018e-09
TraesCS2A02G152500	26.5426	1.84359	0.557393	3.30753	0.000941227	0.00956257			TraesCS2D02G292400	164.853	-1.99219	0.301858	-6.59976	4.11829e-11	4.38602e-09
TraesCS2B02G428300	22.8561	1.8198	0.550195	3.30755	0.000941161	0.00956257			TraesCS6D02G158500	531.328	-1.51143	0.229029	-6.59929	4.1312e-11	4.39176e-09
TraesCS5A02G171800	370.386	1.00907	0.305393	3.30419	0.000952523	0.00965782			TraesCS3D02G244200	95.2642	-1.9064	0.289111	-6.59402	4.28087e-11	4.53439e-09
TraesCS1B02G061700	54.1099	1.02697	0.311096	3.30114	0.000962937	0.00973745			TraesCS3B02G268900	336.764	-1.17526	0.178299	-6.59152	4.35341e-11	4.60288e-09
TraesCS7A02G246600	18.528	1.69284	0.513393	3.29735	0.000976005	0.00984237			TraesCS4A02G434000	400.955	-1.23437	0.187333	-6.58919	4.42233e-11	4.66732e-09
TraesCS7A02G384600	50.975	1.33598	0.405766	3.2925	0.000993022	0.00998985			TraesCS3D02G415300	619.304	-1.28526	0.195143	-6.58626	4.51033e-11	4.75161e-09
TraesCS7D02G454900	75.4662	1.10154	0.335195	3.28625	0.00101529	0.0101823			TraesCS1B02G192500	1097.68	-1.55664	0.236402	-6.58471	4.55788e-11	4.79307e-09
TraesCS7B02G201900	34.4825	1.54261	0.469712	3.28417	0.00102285	0.0102423			TraesCS7D02G217300	32.3011	-5.11531	0.777378	-6.58021	4.69771e-11	4.93124e-09
TraesCS7B02G306900	21.364	1.65379	0.503614	3.28384	0.00102401	0.010252			TraesCS2A02G251700	439.325	-1.42016	0.215843	-6.57961	4.71675e-11	4.93648e-09
TraesCS3B02G328700	39.7594	1.18568	0.361426	3.28056	0.00103602	0.0103441			TraesCS6D02G224200	409.769	-1.23767	0.188109	-6.57952	4.71958e-11	4.93648e-09
TraesCS5B02G358800	121.555	1.09903	0.335078	3.27992	0.00103837	0.0103617			TraesCS6A02G116800	126.119	-1.73836	0.264247	-6.57855	4.75073e-11	4.96019e-09
TraesCS3D02G097300	70.3782	1.00365	0.306016	3.27974	0.00103902	0.0103652			TraesCSU02G217000	28.5839	-5.19874	0.790424	-6.57716	4.79532e-11	4.99782e-09
TraesCS2D02G563000	58.9312	1.41647	0.432389	3.27591	0.00105322	0.0104622			TraesCS1D02G292500	218.465	-1.26327	0.192174	-6.57355	4.91311e-11	5.11147e-09
TraesCS2D02G135100	11.2083	3.90906	1.19417	3.27346	0.00106239	0.0105337			TraesCS3A02G334200	33.4447	-3.62717	0.551845	-6.5728	4.93784e-11	5.12807e-09
TraesCS3A02G266800	130.849	1.3252	0.4053	3.26966	0.00107676	0.0106455			TraesCS1B02G320400	40.8787	-4.34414	0.661041	-6.57166	4.97581e-11	5.15834e-09
TraesCS7B02G098600	63.039	1.11094	0.340376	3.26386	0.00109904	0.0108178			TraesCS2A02G463200	149.589	-1.65244	0.251568	-6.56855	5.08062e-11	5.25768e-09
TraesCS3D02G433400	360.385	1.01474	0.311277	3.25994	0.00111435	0.0109375			TraesCS2D02G324900	319.896	-1.44314	0.219736	-6.56762	5.11275e-11	5.28158e-09
TraesCS4A02G029300	56.3165	1.38402	0.424616	3.25947	0.00111619	0.0109482			TraesCS3B02G148200	53.4369	-2.70139	0.411387	-6.56655	5.14933e-11	5.30998e-09
TraesCS4B02G374500	29.6841	1.46629	0.449956	3.25874	0.00111907	0.0109655			TraesCS7B02G350400	446.449	-1.26636	0.193087	-6.55853	5.43411e-11	5.58395e-09
TraesCS4D02G026300	397.125	1.38297	0.424476	3.25807	0.00112172	0.0109863			TraesCS7B02G472800	338.145	-1.80345	0.275113	-6.5553	5.55283e-11	5.69594e-09
TraesCS1B02G308900	807.203	1.0719	0.329823	3.24994	0.00115431	0.0112504			TraesCS4A02G420600	176.28	-1.73631	0.264986	-6.55247	5.65922e-11	5.7949e-09
TraesCS3D02G320700	20.4792	2.10598	0.648317	3.24838	0.00116066	0.011301			TraesCS6A02G379000	736.574	-1.11801	0.170874	-6.54293	6.03242e-11	6.15549e-09
TraesCS7B02G246200	12.3828	2.21092	0.681276	3.24526	0.00117342	0.0113987			TraesCS4B02G348700	58.1906	-2.74569	0.419748	-6.54127	6.09985e-11	6.21345e-09
TraesCS4A02G188100	42.351	1.44322	0.444777	3.24481	0.00117531	0.0114091			TraesCS5B02G074000	67.3368	-2.95821	0.45262	-6.53575	6.32902e-11	6.43568e-09
TraesCS6B02G070200	43.3108	1.18216	0.364375	3.24434	0.00117724	0.0114206			TraesCS4A02G167000	445.034	-1.2239	0.187287	-6.53486	6.36704e-11	6.46309e-09
TraesCS3A02G316500	217.743	1.02943	0.317331	3.24403	0.00117852	0.0114292			TraesCS5B02G551900	218.365	-1.54421	0.236337	-6.53392	6.40717e-11	6.48133e-09
TraesCS1A02G366500	48.0547	1.26351	0.389965	3.24007	0.00119501	0.0115489			TraesCS6B02G074000	507.884	-2.0777	0.317975	-6.53415	6.39708e-11	6.48133e-09
TraesCS4D02G286500	23.979	1.55497	0.48066	3.23507	0.00121612	0.0117103			TraesCS6B02G082200	969.467	-1.91496	0.293234	-6.53049	6.55543e-11	6.61986e-09
TraesCS7B02G184500	33.6929	1.25051	0.386635	3.23433	0.00121928	0.011737			TraesCS2A02G295400	75.8554	-2.31235	0.354145	-6.52939	6.60362e-11	6.65702e-09
TraesCS6D02G083800	65.1504	1.01592	0.314205	3.2333	0.00122369	0.0117697			TraesCS1D02G195500	255.234	-1.09656	0.168026	-6.52612	6.74966e-11	6.78085e-09
TraesCS7A02G106100	19.3836	1.84629	0.571405	3.23113	0.001233	0.0118436			TraesCS4B02G140300	458.595	-1.72661	0.264621	-6.52484	6.80721e-11	6.82694e-09
TraesCS2B02G498100	15.3403	2.41014	0.746934	3.22671	0.00125222	0.0119771			TraesCS7B02G309200	283.015	-1.34151	0.205623	-6.52415	6.83862e-11	6.8467e-09
TraesCS6B02G319700	77.0795	1.3085	0.405697	3.2253	0.00125839	0.0120263			TraesCS5A02G172700	1087.74	-1.1258	0.172605	-6.52242	6.91826e-11	6.91459e-09
TraesCS4D02G282500	116.044	1.08876	0.338195	3.21932	0.00128493	0.012226			TraesCS2A02G525500	113.548	-3.47898	0.533688	-6.51876	7.0893e-11	7.0614e-09
TraesCS4B02G142200	71.5376	2.18237	0.679353	3.21243	0.00131617	0.0124523			TraesCS3D02G389500	1343.64	-1.08752	0.16696	-6.51368	7.33337e-11	7.29209e-09
TraesCS7B02G270000	16.0004	3.33236	1.03773	3.21119	0.00132188	0.0124962			TraesCS3B02G061700	427.896	-1.83012	0.281135	-6.50977	7.52673e-11	7.47166e-09
TraesCS2A02G507500	61.0341	2.20216	0.686691	3.20692	0.00134165	0.0126402			TraesCS1B02G037100	486.937	-1.12875	0.173409	-6.50916	7.5574e-11	7.47671e-09
TraesCS7D02G204400	105.631	1.13188	0.353067	3.20585	0.00134663	0.0126779			TraesCS6D02G193000	1022.14	-1.03921	0.159652	-6.50921	7.55455e-11	7.47671e-09
TraesCS3B02G533500	31.372	1.60013	0.499478	3.20361	0.00135716	0.0127575			TraesCS3B02G397400	64.7361	-2.60692	0.400588	-6.50774	7.6291e-11	7.53489e-09
TraesCS3B02G509600	46.3661	1.21987	0.381277	3.19944	0.00137693	0.0129019			TraesCS2B02G623400	259.061	-1.85054	0.28441	-6.50658	7.68805e-11	7.58032e-09
TraesCS5A02G500800	542.085	1.23363	0.385651	3.19882	0.00137991	0.0129215			TraesCS1D02G373900	3011.37	-1.18454	0.182179	-6.50204	7.92358e-11	7.78628e-09
TraesCS7A02G041900	468.472	1.17035	0.365884	3.19869	0.00138053	0.0129232			TraesCS7D02G103500	54.9612	-2.65512	0.408743	-6.49581	8.25857e-11	8.10185e-09
TraesCS1A02G325800	60.5863	1.11037	0.347392	3.19629	0.00139208	0.0130084			TraesCS6A02G325400	321.362	-4.91918	0.757339	-6.49534	8.28435e-11	8.11353e-09
TraesCS2A02G191400	53.8837	1.68427	0.527605	3.19229	0.0014115	0.0131583			TraesCSU02G135500	32.6262	-4.23245	0.651932	-6.49216	8.46122e-11	8.27289e-09
TraesCS2A02G447900	36.0993	1.25834	0.39419	3.19222	0.00141182	0.0131592			TraesCS7A02G090700	47.9803	-3.34174	0.514757	-6.49188	8.47705e-11	8.27454e-09
TraesCS7A02G115900	44.4007	1.05241	0.329711	3.19192	0.0014133	0.0131699			TraesCS4D02G230600	415.355	-1.59723	0.246229	-6.48676	8.77045e-11	8.54666e-09
TraesCS7A02G198300	1057.49	1.02136	0.3206	3.18578	0.00144364	0.0133832			TraesCS4A02G156700	375.573	-1.57861	0.243512	-6.48267	9.01148e-11	8.76693e-09
TraesCS2A02G396400	280.596	1.27165	0.399399	3.18392	0.00145296	0.0134505			TraesCS2B02G343900	248.171	-1.54342	0.23812	-6.48168	9.07053e-11	8.80971e-09
TraesCS4D02G282300	23.7755	1.89026	0.593737	3.18366	0.00145425	0.0134547			TraesCS5D02G327800	85.4294	-2.81507	0.434397	-6.48041	9.14736e-11	8.8696e-09
TraesCS5A02G322200	11.7411	2.46228	0.774294	3.18003	0.0014726	0.0135957			TraesCS6A02G094200	31.8128	-4.5294	0.699031	-6.47954	9.19999e-11	8.90587e-09
TraesCS6B02G309900	33.9764	1.7413	0.548614	3.174	0.00150354	0.0138246			TraesCS2B02G375900	569.423	-1.60714	0.248157	-6.47629	9.40082e-11	9.08523e-09
TraesCS4D02G106100	38.1505	1.19338	0.37622	3.17202	0.00151381	0.0138993			TraesCS5A02G146500	38.9001	-4.11885	0.636347	-6.47265	9.62992e-11	9.29129e-09
TraesCS2B02G610200	61.371	1.04426	0.329467	3.16953	0.00152683	0.0139847			TraesCS5A02G086600	368.498	-1.03397	0.159773	-6.47149	9.70401e-11	9.34734e-09
TraesCS3A02G213500	18.3478	1.78046	0.562262	3.1666	0.0015423	0.0140734			TraesCS1D02G168700	942.318	-1.00979	0.156067	-6.47022	9.78613e-11	9.39549e-09
TraesCS5B02G312800	32.0923	1.84445	0.582807	3.16478	0.00155201	0.0141413			TraesCS4B02G271800	228.314	-1.8204	0.28135	-6.47023	9.78547e-11	9.39549e-09
TraesCS1D02G247400	27.9769	1.37866	0.435804	3.16349	0.00155889	0.0141907			TraesCS6A02G235800	51.4565	-3.09735	0.478836	-6.46849	9.89854e-11	9.48783e-09
TraesCS1B02G410800	108.242	1.27769	0.404462	3.15897	0.00158326	0.0143852			TraesCS4A02G177500	285.787	-2.08592	0.322609	-6.46578	1.00779e-10	9.64394e-09
TraesCS7D02G398000	16.3336	2.04237	0.646537	3.15893	0.00158349	0.0143852			TraesCS2A02G133900	25.162	-3.70021	0.572802	-6.45983	1.04818e-10	1.00141e-08
TraesCS3D02G117300	213.097	1.01941	0.322772	3.1583	0.00158691	0.0144009			TraesCS3B02G331600	138.251	-1.89276	0.293055	-6.45874	1.05578e-10	1.00702e-08
TraesCS4D02G223700	161.578	1.44948	0.459057	3.15752	0.00159117	0.0144261			TraesCS4D02G205100	745.214	-2.25473	0.3494	-6.45313	1.09563e-10	1.04163e-08
TraesCS5B02G481900	170.52	1.05491	0.334099	3.15748	0.00159141	0.0144261			TraesCS6B02G213000	76.889	-2.66328	0.4127	-6.45331	1.0943e-10	1.04163e-08
TraesCS7A02G214700	62.8614	1.59981	0.508201	3.14798	0.00164406	0.0148115			TraesCS2D02G355500	407.494	-1.77913	0.275751	-6.45193	1.10433e-10	1.04481e-08
TraesCS3B02G367000	77.0052	1.32909	0.422412	3.14642	0.00165282	0.0148744			TraesCS1B02G367500	39.6321	-3.46712	0.537738	-6.44759	1.13639e-10	1.07167e-08
TraesCS5A02G049100	8.50625	3.07319	0.977715	3.14324	0.00167091	0.0150095			TraesCS6B02G276300	193.952	-1.78463	0.276812	-6.44709	1.14017e-10	1.07351e-08
TraesCS1B02G203000	58.6249	1.43016	0.455157	3.14213	0.00167723	0.015052			TraesCS7A02G068500	151.611	-1.70665	0.264818	-6.44459	1.1591e-10	1.08958e-08
TraesCS1B02G171800	52.1335	1.03237	0.328652	3.14122	0.00168246	0.0150847			TraesCS5B02G191000	128.637	-1.46191	0.227431	-6.42792	1.29359e-10	1.2121e-08
TraesCS1B02G448200	45.6094	1.30528	0.416035	3.13742	0.00170443	0.0152379			TraesCS1D02G259500	241.239	-1.33296	0.207426	-6.42619	1.3084e-10	1.22402e-08
TraesCS7A02G072700	7.26693	3.13232	1.00019	3.13172	0.00173788	0.0154661			TraesCS2B02G392900	191.357	-1.61688	0.251669	-6.42463	1.32188e-10	1.23465e-08
TraesCS3A02G485900	43.8523	1.33242	0.426451	3.12443	0.00178149	0.0157798			TraesCS6D02G193600	109.699	-2.56774	0.39991	-6.42079	1.35569e-10	1.26219e-08
TraesCS5D02G074200	32.3896	1.39359	0.446223	3.12309	0.00178965	0.0158304			TraesCS4B02G204200	221.745	-2.31621	0.361085	-6.41457	1.41219e-10	1.31271e-08
TraesCS1A02G300900	16.7642	2.06206	0.660668	3.12117	0.00180135	0.0158955			TraesCS7D02G147200	36.9227	-2.95493	0.460792	-6.41272	1.42943e-10	1.32663e-08
TraesCS2B02G299700	129.539	1.23631	0.396847	3.11533	0.00183741	0.0161649			TraesCS1B02G377100	55.2769	-3.78244	0.59045	-6.40603	1.49357e-10	1.37958e-08
TraesCS7D02G385700	46.6533	1.2958	0.416398	3.11194	0.00185865	0.0163124			TraesCS2D02G392800	170.68	-2.56505	0.400529	-6.40416	1.51203e-10	1.39443e-08
TraesCS6D02G236800	12.7511	2.14284	0.688806	3.11095	0.00186489	0.0163549			TraesCS1D02G255100	426.041	-1.35168	0.211141	-6.40183	1.5353e-10	1.41367e-08
TraesCS2D02G394200	733.341	1.03677	0.33334	3.11026	0.00186923	0.0163831			TraesCS5D02G308500	1616.36	-1.12722	0.176099	-6.40105	1.54311e-10	1.41862e-08
TraesCS2B02G384500	161.987	1.18587	0.381902	3.10517	0.0019017	0.0166055			TraesCS6D02G046200	1044.38	-2.13419	0.333625	-6.39696	1.58498e-10	1.45254e-08
TraesCS3D02G159200	2268.98	1.02138	0.328963	3.10486	0.00190367	0.0166178			TraesCS7D02G283600	190.692	-1.48345	0.231895	-6.39708	1.58378e-10	1.45254e-08
TraesCS1A02G361000	58.6326	1.02972	0.331808	3.10336	0.00191337	0.0166825			TraesCS7D02G477400	1868.76	-1.65647	0.259042	-6.39461	1.6096e-10	1.47049e-08
TraesCS4A02G495100	186.495	1.03282	0.333208	3.09961	0.00193774	0.0168481			TraesCS4B02G109900	813.239	-1.43071	0.22378	-6.39339	1.62252e-10	1.47999e-08
TraesCS4B02G172200	60.2618	1.11407	0.360437	3.09089	0.00199558	0.0172339			TraesCS2B02G137700	708.176	-1.98512	0.310693	-6.38931	1.66637e-10	1.51762e-08
TraesCS2A02G507400	15.873	4.1164	1.33279	3.08856	0.00201127	0.0173523			TraesCS5D02G569800	182.715	-1.33185	0.208489	-6.38808	1.67985e-10	1.52752e-08
TraesCS5B02G385300	72.9681	1.08201	0.350789	3.0845	0.00203895	0.0175549			TraesCS3D02G056100	525.711	-1.13072	0.177013	-6.38775	1.68347e-10	1.52843e-08
TraesCS4A02G003000	49.0164	1.03459	0.33585	3.08051	0.00206646	0.017722			TraesCS2D02G181700	404.013	-1.13019	0.176958	-6.38677	1.69424e-10	1.53582e-08
TraesCS5B02G225600	26.4809	2.56363	0.833317	3.07642	0.00209505	0.0179244			TraesCS4A02G226300	73.6611	-2.55187	0.39957	-6.38653	1.69697e-10	1.53592e-08
TraesCS4A02G405900	62.5191	1.23032	0.40013	3.07479	0.00210651	0.0179961			TraesCS3A02G268600	307.934	-1.1995	0.1884	-6.36675	1.9307e-10	1.74207e-08
TraesCS6B02G284300	537.771	1.22362	0.398209	3.0728	0.0021206	0.0180821			TraesCS5B02G288500	45.9694	-2.26133	0.355521	-6.36062	2.00939e-10	1.80472e-08
TraesCS5D02G044800	228.052	1.19837	0.390284	3.07051	0.0021369	0.0181818			TraesCS4D02G166800	58.2974	-2.7916	0.439092	-6.35766	2.04852e-10	1.83704e-08
TraesCS7B02G349000	53.4463	1.10009	0.358571	3.06798	0.00215513	0.0182965			TraesCS4B02G088700	34.9092	-3.24485	0.510705	-6.35368	2.10229e-10	1.88237e-08
TraesCS2B02G476500	42.6072	1.37035	0.446946	3.06603	0.00216922	0.0183895			TraesCS4D02G318000	82.9304	-2.01081	0.316693	-6.34941	2.16147e-10	1.9324e-08
TraesCS3D02G432000	71.1428	1.05724	0.344948	3.06492	0.00217732	0.018442			TraesCS7B02G017400	364.3	-1.96368	0.309726	-6.34004	2.29703e-10	2.04733e-08
TraesCS1B02G384900	114.365	1.08189	0.353028	3.06462	0.0021795	0.0184519			TraesCS1A02G346600	199.737	-1.39377	0.219887	-6.33859	2.3188e-10	2.06359e-08
TraesCS7A02G333100	700.427	1.15951	0.378401	3.06422	0.00218236	0.0184687			TraesCS1B02G371600	253.368	-1.37215	0.216624	-6.33423	2.3853e-10	2.11955e-08
TraesCS3B02G288300	116.768	1.09635	0.357994	3.06249	0.00219506	0.0185521			TraesCS5D02G118500	118.288	-1.80819	0.286037	-6.32154	2.5897e-10	2.29073e-08
TraesCS2A02G401600	160.956	1.2434	0.40669	3.05736	0.00223293	0.0187556			TraesCS1D02G235500	114.227	-1.44026	0.227913	-6.31933	2.62705e-10	2.31675e-08
TraesCS3B02G102800	20.7642	1.71823	0.56213	3.05664	0.00223832	0.01879			TraesCS1B02G386500	1425.63	-1.13109	0.17902	-6.31825	2.6455e-10	2.32952e-08
TraesCS4A02G212000	242.228	1.14958	0.377805	3.04279	0.00234398	0.0194867			TraesCS5B02G468300	240.05	-2.08575	0.330867	-6.30389	2.90258e-10	2.55205e-08
TraesCS5D02G228000	33.7237	1.30815	0.431923	3.02867	0.00245631	0.0201909			TraesCSU02G092300	61.7331	-3.31649	0.527785	-6.28378	3.30429e-10	2.89653e-08
TraesCS1A02G290200	58.6585	1.53206	0.506245	3.02631	0.00247557	0.0203093			TraesCS7A02G178300	29.8963	-3.96043	0.630325	-6.28315	3.31785e-10	2.90406e-08
TraesCS3B02G265100	78.0273	1.05331	0.348185	3.02515	0.00248507	0.0203643			TraesCSU02G033000	41.3419	-2.58305	0.411278	-6.28054	3.37396e-10	2.94876e-08
TraesCS1D02G083300	17.9959	1.68037	0.555829	3.02318	0.00250133	0.0204718			TraesCS1B02G360500	81.9164	-1.8034	0.287279	-6.27754	3.43982e-10	3.00183e-08
TraesCS3B02G291900	41.0735	1.31923	0.436637	3.02135	0.00251649	0.0205699			TraesCS5D02G177200	1254.88	-1.07625	0.171516	-6.27493	3.49786e-10	3.04794e-08
TraesCS2A02G474500	20.5402	2.23214	0.739126	3.01997	0.00252796	0.0206521			TraesCS5B02G516600	93.7786	-2.05565	0.327668	-6.27359	3.52817e-10	3.06977e-08
TraesCS1A02G321600	41.7563	1.10603	0.366358	3.01898	0.00253628	0.0207086			TraesCS6B02G115800	1831.3	-2.25851	0.360398	-6.26672	3.6874e-10	3.20354e-08
TraesCS6D02G242100	121.957	1.0851	0.359948	3.01461	0.00257311	0.0209566			TraesCS7B02G336800	1188.21	-1.16836	0.1865	-6.26468	3.73597e-10	3.24093e-08
TraesCS5A02G198800	139.076	1.07102	0.355605	3.01183	0.00259677	0.021111			TraesCS2A02G215100	260.701	-2.2217	0.354812	-6.26162	3.80987e-10	3.30014e-08
TraesCS6D02G023000	30.3667	1.30434	0.433804	3.00676	0.00264048	0.0213991			TraesCS3B02G392500	101.142	-2.79236	0.445969	-6.26133	3.81696e-10	3.30139e-08
TraesCS1A02G366900	99.636	1.80907	0.602248	3.00387	0.00266572	0.0215362			TraesCS3A02G435700	402.639	-1.37309	0.21954	-6.25438	3.99099e-10	3.44173e-08
TraesCS1A02G387100	33.1279	1.2219	0.406776	3.00386	0.00266576	0.0215362			TraesCS3B02G216000	810.722	-1.85398	0.296474	-6.25342	4.01558e-10	3.45275e-08
TraesCS5B02G499000	57.2249	1.2581	0.418859	3.00363	0.00266783	0.0215449			TraesCS6D02G162200	538.193	-1.13733	0.18187	-6.25351	4.01329e-10	3.45275e-08
TraesCS6B02G212300	27.3575	1.55791	0.518784	3.00299	0.00267338	0.0215738			TraesCS2B02G099500	78.62	-1.76343	0.282052	-6.25217	4.04799e-10	3.47131e-08
TraesCS1D02G389200	35.3134	1.94676	0.64832	3.00278	0.00267523	0.0215809			TraesCS2B02G494100	32.1218	-6.12143	0.979096	-6.25213	4.04904e-10	3.47131e-08
TraesCS5A02G373800	46.0164	1.0688	0.357228	2.99192	0.00277228	0.0221862			TraesCS3D02G088900	807.466	-1.76158	0.281913	-6.24865	4.14021e-10	3.53973e-08
TraesCS2B02G419600	239.074	1.18896	0.397719	2.98945	0.00279484	0.0223301			TraesCS4B02G184400	476.96	-1.56988	0.251237	-6.24862	4.14096e-10	3.53973e-08
TraesCS5A02G153200	34.7301	1.11731	0.373889	2.98835	0.00280492	0.0223861			TraesCS3D02G051800	792.292	-1.41878	0.227212	-6.24432	4.25655e-10	3.63323e-08
TraesCS7D02G523800	162.062	1.42919	0.479157	2.98271	0.00285709	0.022728			TraesCS5D02G425100	1254.89	-1.51453	0.24271	-6.24011	4.37271e-10	3.72151e-08
TraesCS1B02G135800	66.6997	1.62355	0.544589	2.98125	0.00287075	0.022815			TraesCS2D02G229600	360.575	-1.24447	0.199892	-6.22568	4.79457e-10	4.0687e-08
TraesCS4A02G164000	68.0576	1.0031	0.336637	2.97977	0.00288466	0.0228913			TraesCS6A02G295300	151.151	-3.02161	0.485414	-6.2248	4.82169e-10	4.07988e-08
TraesCS2A02G454800	52.3571	1.02258	0.343591	2.97615	0.00291896	0.0230758			TraesCS3B02G039500	167.777	-1.91521	0.307806	-6.22215	4.90398e-10	4.14351e-08
TraesCS2D02G201200	94.4833	1.01083	0.339673	2.97588	0.00292145	0.0230892			TraesCS6A02G009200	61.5671	-2.64933	0.426132	-6.21715	5.06275e-10	4.26533e-08
TraesCS4B02G068300	31.1744	1.16727	0.392489	2.97403	0.00293916	0.0231947			TraesCS1A02G291600	1401.15	-1.53899	0.24765	-6.21437	5.15304e-10	4.32892e-08
TraesCS2A02G183900	131.979	1.09603	0.36936	2.96738	0.00300348	0.023575			TraesCS2A02G299100	372.238	-1.85794	0.299419	-6.20514	5.46466e-10	4.57101e-08
TraesCS3B02G603000	12.4997	2.31904	0.781685	2.96673	0.00300989	0.0236132			TraesCS3B02G611600	202.818	-4.77363	0.769302	-6.20515	5.46435e-10	4.57101e-08
TraesCS1B02G455600	20.4008	1.72829	0.584272	2.95803	0.00309615	0.0241243			TraesCS3A02G183900	57.9751	-3.06677	0.49491	-6.19662	5.76885e-10	4.81855e-08
TraesCS2D02G437600	9.87192	2.74667	0.929014	2.95655	0.00311106	0.0242077			TraesCS3B02G306000	445.05	-1.30272	0.21039	-6.19193	5.94327e-10	4.95569e-08
TraesCS7A02G187500	64.0812	1.01525	0.343398	2.95649	0.00311167	0.0242077			TraesCS6B02G251600	210.941	-2.18098	0.352415	-6.18868	6.06701e-10	5.03166e-08
TraesCS6B02G057300	4.6901	4.51409	1.5296	2.95116	0.00316579	0.0245199			TraesCS7D02G428400	659.205	-1.46057	0.236086	-6.18658	6.14818e-10	5.08455e-08
TraesCS1D02G330800	38.2469	1.17699	0.399285	2.94775	0.00320099	0.0247466			TraesCS3A02G533400	34.763	-7.74294	1.25241	-6.18243	6.31225e-10	5.20551e-08
TraesCS2B02G604800	32.5401	1.27388	0.432322	2.9466	0.00321283	0.0248054			TraesCS6A02G256000	787.912	-1.22836	0.198862	-6.17694	6.53561e-10	5.37455e-08
TraesCS2D02G041000	82.6623	1.16369	0.395509	2.94227	0.00325816	0.0250825			TraesCS4B02G347000	206.309	-1.37692	0.223149	-6.1704	6.8116e-10	5.59364e-08
TraesCS3A02G163500	4.47618	4.45354	1.51373	2.9421	0.00325989	0.0250892			TraesCS5B02G202900	24.9433	-4.30585	0.698019	-6.16867	6.88651e-10	5.64723e-08
TraesCS2B02G269500	36.8432	1.1362	0.386683	2.93831	0.00330002	0.0252915			TraesCS5A02G488000	108.296	-1.72969	0.280465	-6.16722	6.95021e-10	5.69148e-08
TraesCS1A02G210400	155.629	1.01146	0.344537	2.93571	0.0033279	0.0254451			TraesCS5B02G066200	266.848	-1.06525	0.173023	-6.15669	7.42802e-10	6.07425e-08
TraesCS5B02G517200	47.7657	1.503	0.512232	2.93422	0.00334384	0.0255303			TraesCS6D02G318100	150.921	-1.60695	0.2613	-6.14982	7.75698e-10	6.32556e-08
TraesCS7D02G177700	160.788	1.13235	0.386323	2.93111	0.00337757	0.0257274			TraesCS5A02G495100	589.482	-1.6479	0.268118	-6.14617	7.93778e-10	6.46399e-08
TraesCS3B02G456700	22.1146	1.982	0.676277	2.93076	0.00338136	0.0257529			TraesCS3D02G338300	610.774	-1.50811	0.245489	-6.14326	8.08429e-10	6.57413e-08
TraesCS2B02G276900	60.5741	1.0039	0.342844	2.92814	0.00340997	0.0259088			TraesCS5B02G171200	215.097	-1.3507	0.219917	-6.14185	8.15654e-10	6.62368e-08
TraesCS7D02G185500	7.61295	3.1634	1.08049	2.92774	0.00341439	0.0259368			TraesCS4D02G151500	818.592	-1.11152	0.181027	-6.14008	8.24795e-10	6.68861e-08
TraesCS7A02G137000	42.7178	1.75887	0.600873	2.9272	0.00342031	0.0259673			TraesCS2D02G232300	450.139	-1.3472	0.219537	-6.13657	8.4323e-10	6.82864e-08
TraesCS5A02G428000	34.5406	1.54555	0.528359	2.92519	0.00344247	0.0261027			TraesCS5A02G525100	42.2338	-3.22997	0.526386	-6.13612	8.45598e-10	6.83835e-08
TraesCS3D02G098900	29.6642	1.57122	0.538761	2.91636	0.00354143	0.0266766			TraesCSU02G094800	41.3001	-4.63993	0.757019	-6.12921	8.83145e-10	7.11248e-08
TraesCS7A02G484300	69.4273	1.05701	0.365317	2.89339	0.00381107	0.0282922			TraesCS1B02G317200	329.2	-1.16074	0.189565	-6.12318	9.17265e-10	7.37711e-08
TraesCS5B02G013700	70.0185	1.01592	0.352137	2.88501	0.00391396	0.0288691			TraesCS1B02G245300	1009.82	-1.18255	0.193208	-6.12059	9.32307e-10	7.48778e-08
TraesCS5B02G218600	77.8046	1.24709	0.432445	2.88381	0.00392895	0.028965			TraesCS2A02G207900	308.046	-1.6014	0.261713	-6.11892	9.42141e-10	7.5494e-08
TraesCS4A02G418600	4.17413	4.34902	1.50829	2.88342	0.00393382	0.0289936			TraesCS7D02G143500	62.0584	-1.96826	0.321673	-6.11884	9.42561e-10	7.5494e-08
TraesCS5D02G386600	48.3306	1.65493	0.574126	2.88252	0.00394504	0.0290543			TraesCS7D02G428300	619.311	-1.45432	0.237813	-6.11539	9.63218e-10	7.69377e-08
TraesCS4D02G101200	49.5053	1.34151	0.465722	2.88049	0.00397058	0.0291909			TraesCS2B02G186000	1174.19	-1.50734	0.246581	-6.11296	9.78008e-10	7.80125e-08
TraesCS2B02G509700	37.4089	1.49791	0.520041	2.88037	0.00397209	0.0291984			TraesCS7D02G124600	116.787	-1.81727	0.297834	-6.10161	1.05003e-09	8.35296e-08
TraesCS5D02G002300	4.22032	4.36346	1.51495	2.88027	0.00397329	0.0292035			TraesCS5B02G323700	21641.6	-1.68911	0.276983	-6.09824	1.07242e-09	8.51944e-08
TraesCS1B02G403900	377.705	1.19923	0.416606	2.87858	0.0039947	0.0293314			TraesCS7B02G021500	54.2212	-2.64301	0.433484	-6.09714	1.0798e-09	8.56647e-08
TraesCS7D02G362600	25.9642	1.51627	0.527695	2.87338	0.00406105	0.029729			TraesCS7A02G341000	72.3699	-1.691	0.277394	-6.09603	1.08735e-09	8.61466e-08
TraesCS7A02G097000	13.4679	1.88442	0.656065	2.87231	0.00407485	0.0298039			TraesCS6D02G114200	80.8959	-1.95554	0.320879	-6.09432	1.09906e-09	8.68394e-08
TraesCS5B02G252700	73.2639	1.23784	0.431275	2.87019	0.00410228	0.0299708			TraesCS2B02G624700	42.4798	-3.80852	0.625262	-6.09107	1.12157e-09	8.84979e-08
TraesCS1D02G437600	37.5918	1.03553	0.360809	2.87002	0.0041045	0.0299795			TraesCS1D02G157500	1112.02	-1.8449	0.302967	-6.08946	1.13295e-09	8.91555e-08
TraesCS6B02G257500	8.22204	4.48881	1.56507	2.86813	0.00412911	0.0300964			TraesCS6B02G387400	321.694	-1.30277	0.21403	-6.08685	1.15157e-09	9.0499e-08
TraesCS6D02G289800	225.789	1.07898	0.377219	2.86036	0.00423161	0.0306438			TraesCS7A02G407200	216.335	-1.16194	0.19091	-6.08634	1.15518e-09	9.06609e-08
TraesCS3A02G027300	31.7023	1.44987	0.507137	2.85892	0.0042508	0.0307242			TraesCS7B02G285200	498.045	-1.25775	0.206668	-6.08584	1.15879e-09	9.0822e-08
TraesCS4D02G335000	7.01039	2.7634	0.966944	2.85787	0.00426491	0.0307972			TraesCS2A02G252600	1146.39	-1.52846	0.251196	-6.08473	1.16686e-09	9.13321e-08
TraesCS2D02G106400	40.7321	1.43946	0.503771	2.85738	0.00427158	0.0308285			TraesCS2A02G223600	191.328	-1.61266	0.265171	-6.08158	1.19004e-09	9.30217e-08
TraesCS2B02G023600	15.6013	2.02968	0.711052	2.85448	0.00431071	0.0310551			TraesCS3A02G399600	87.8385	-2.07135	0.341103	-6.07251	1.25926e-09	9.77789e-08
TraesCS4D02G276300	35.5883	1.13186	0.396937	2.85148	0.00435167	0.0312808			TraesCS7B02G115300	300.968	-1.1925	0.196376	-6.07256	1.25883e-09	9.77789e-08
TraesCS2B02G539400	13.7648	1.96163	0.688163	2.85053	0.00436461	0.0313468			TraesCS6B02G081800	1023.36	-1.76495	0.290663	-6.07214	1.26216e-09	9.78746e-08
TraesCS1D02G372800	71.9339	1.26332	0.443458	2.8488	0.00438846	0.0314794			TraesCS7B02G242200	190.734	-1.26958	0.209144	-6.07039	1.27599e-09	9.87244e-08
TraesCS6D02G120100	19.2895	1.5672	0.550481	2.84696	0.00441388	0.0315843			TraesCS7D02G276300	104.31	-2.25533	0.371571	-6.06971	1.28141e-09	9.89733e-08
TraesCS4B02G244800	15.1967	2.16595	0.760905	2.84655	0.00441959	0.031598			TraesCS2B02G444200	290.303	-1.59676	0.263082	-6.06944	1.28356e-09	9.90084e-08
TraesCS4A02G232200	29.6603	1.1984	0.42111	2.84582	0.00442972	0.0316434			TraesCS6D02G094200	429.406	-1.23152	0.202954	-6.06799	1.29518e-09	9.97732e-08
TraesCS3A02G096000	47.1202	1.02406	0.360041	2.84428	0.00445126	0.0317507			TraesCS5D02G047100	139.261	-1.5762	0.259934	-6.06384	1.32906e-09	1.02249e-07
TraesCS1D02G175200	62.328	1.22774	0.431834	2.84307	0.00446813	0.03184			TraesCS7A02G141400	345.418	-1.17019	0.193011	-6.06284	1.33736e-09	1.02617e-07
TraesCS4A02G292400	8.442	3.7172	1.30952	2.8386	0.00453124	0.0321955			TraesCS1D02G167800	687.305	-1.26626	0.208893	-6.06174	1.34653e-09	1.03185e-07
TraesCS5B02G008700	2.99724	4.89858	1.72638	2.83749	0.004547	0.032284			TraesCS2A02G402700	298.975	-1.20487	0.198878	-6.05836	1.37517e-09	1.05242e-07
TraesCS7A02G337700	36.7576	1.11564	0.393269	2.83684	0.00455631	0.0323344			TraesCS3A02G534100	2630.43	-1.42964	0.23641	-6.04728	1.47314e-09	1.12592e-07
TraesCS1A02G202900	15.5082	2.94044	1.03674	2.83625	0.00456466	0.0323858			TraesCS3D02G194000	224.724	-1.29916	0.214848	-6.04685	1.47708e-09	1.12746e-07
TraesCS4D02G073900	35.3253	1.27059	0.448073	2.83567	0.00457298	0.0324134			TraesCS7B02G336700	1253.69	-1.5907	0.26343	-6.03839	1.55656e-09	1.18349e-07
TraesCS2A02G586800	44.5755	1.02582	0.362325	2.83123	0.00463697	0.0327676			TraesCS3A02G177400	88.3589	-1.66378	0.275598	-6.03699	1.57015e-09	1.19206e-07
TraesCS4B02G304300	45.4293	1.29841	0.458596	2.83126	0.00463646	0.0327676			TraesCS6B02G249800	32.7476	-2.81603	0.466476	-6.03681	1.5719e-09	1.19206e-07
TraesCS4B02G075200	34.194	1.29645	0.458039	2.83043	0.00464859	0.0328351			TraesCS4D02G073500	175.408	-1.31888	0.218506	-6.03591	1.5807e-09	1.19717e-07
TraesCS5B02G491000	13.051	1.80733	0.638886	2.82887	0.00467123	0.0329499			TraesCS6B02G282200	466.743	-1.12226	0.185945	-6.03541	1.58562e-09	1.19935e-07
TraesCS7D02G345600	25.4522	1.2987	0.459818	2.82437	0.00473739	0.0332801			TraesCS7A02G133200	93.4028	-1.98544	0.329037	-6.03409	1.5986e-09	1.2076e-07
TraesCS2D02G453700	36.2463	1.01094	0.359041	2.81567	0.00486751	0.0340225			TraesCS1A02G291200	307.086	-1.12651	0.186823	-6.02981	1.64154e-09	1.23844e-07
TraesCS7D02G513200	29.3633	1.31495	0.468024	2.80957	0.00496075	0.0344969			TraesCS6B02G090200	245.769	-1.42845	0.237336	-6.01869	1.75835e-09	1.32145e-07
TraesCS1D02G400300	106.728	1.47929	0.528306	2.80006	0.00510936	0.0352495			TraesCS2B02G315500	106.636	-1.84745	0.307068	-6.01642	1.78317e-09	1.33839e-07
TraesCS6D02G100100	38.357	1.09602	0.391921	2.79654	0.00516529	0.0355231			TraesCS1B02G285800	247.733	-1.35101	0.224695	-6.01263	1.82541e-09	1.36833e-07
TraesCS1A02G423600	13.741	1.89748	0.678739	2.7956	0.00518035	0.0355797			TraesCS6A02G173100	500.416	-1.27686	0.212637	-6.0049	1.91454e-09	1.43331e-07
TraesCS4B02G308600	21.6116	1.4757	0.528365	2.79295	0.00522304	0.0358239			TraesCS6D02G275900	170.982	-2.51957	0.419716	-6.00305	1.93645e-09	1.44786e-07
TraesCS1A02G115900	139.192	2.54954	0.913331	2.79147	0.00524687	0.035931			TraesCS6D02G046600	695.175	-1.8197	0.303258	-6.00048	1.9673e-09	1.46904e-07
TraesCS5A02G236000	61.7128	1.10431	0.395596	2.79152	0.00524612	0.035931			TraesCS2B02G415700	887.37	-1.83636	0.306143	-5.99837	1.9931e-09	1.48641e-07
TraesCS6A02G374000	32.3817	1.08992	0.39173	2.78232	0.00539721	0.0367283			TraesCS4D02G145000	524.501	-1.07105	0.178592	-5.99718	2.00779e-09	1.49546e-07
TraesCS3B02G586700	29.1749	1.90571	0.685155	2.78142	0.00541213	0.0367955			TraesCS5A02G204400	520.82	-1.59721	0.266357	-5.99649	2.01622e-09	1.49983e-07
TraesCS7A02G304800	36.9406	1.713	0.616411	2.77899	0.00545283	0.0370077			TraesCS4A02G206400	1356.94	-1.30833	0.218357	-5.9917	2.07652e-09	1.54077e-07
TraesCS2A02G253000	36.6444	1.20903	0.435495	2.77623	0.00549933	0.0372662			TraesCS3D02G438100	23.2678	-3.45847	0.577749	-5.98612	2.14905e-09	1.59256e-07
TraesCS2B02G127800	65.6252	1.23875	0.446884	2.77197	0.00557188	0.0376373			TraesCS7D02G237600	1681.58	-3.38172	0.565504	-5.98001	2.23122e-09	1.64927e-07
TraesCS6D02G397500	454.112	1.05431	0.380592	2.77018	0.00560251	0.0378085			TraesCS2A02G397400	1057.17	-1.53949	0.257611	-5.97604	2.28626e-09	1.68357e-07
TraesCS5D02G222300	34.8373	1.18198	0.426778	2.76954	0.00561347	0.0378563			TraesCS1D02G161900	180.854	-1.6333	0.273411	-5.97378	2.31825e-09	1.70434e-07
TraesCS7A02G449300	22.2431	1.52807	0.551835	2.76908	0.00562152	0.0378931			TraesCS3A02G102500	713.286	-2.06227	0.345413	-5.97046	2.36593e-09	1.73568e-07
TraesCS3A02G350500	12.8191	2.08279	0.754085	2.76201	0.00574462	0.0385274			TraesCS3D02G268700	368.035	-1.16186	0.19491	-5.96102	2.50666e-09	1.83202e-07
TraesCS1A02G018800	24.8969	1.26215	0.457099	2.76122	0.00575858	0.0385989			TraesCS5D02G309400	35.8743	-3.00623	0.504409	-5.9599	2.52395e-09	1.84236e-07
TraesCS2A02G255600	391.307	1.08111	0.392096	2.75727	0.00582871	0.0389484			TraesCS4A02G089000	218.383	-2.45515	0.412343	-5.95414	2.61437e-09	1.90124e-07
TraesCS3A02G234900	38.1006	1.04945	0.380701	2.75662	0.00584027	0.0390034			TraesCS2D02G115200	119.052	-2.01786	0.338951	-5.95326	2.62853e-09	1.90916e-07
TraesCS5A02G291200	19.1114	3.02318	1.09997	2.74842	0.00598837	0.0397518			TraesCS5D02G184700	112.322	-1.88229	0.3162	-5.95286	2.63501e-09	1.91149e-07
TraesCS6A02G036100	143.415	1.11636	0.406375	2.74712	0.00601216	0.0398767			TraesCS1B02G233600	25.906	-3.41328	0.573779	-5.94877	2.70173e-09	1.95746e-07
TraesCS5B02G475000	18.8591	2.66408	0.971741	2.74155	0.00611499	0.0403769			TraesCS5B02G066100	327.427	-1.15657	0.194447	-5.94801	2.7142e-09	1.96407e-07
TraesCS2A02G265800	28.9811	1.1474	0.418677	2.74054	0.00613381	0.0404727			TraesCS5B02G168600	85.9109	-1.89074	0.317893	-5.94772	2.71909e-09	1.96518e-07
TraesCS1D02G265800	100.293	1.65558	0.605565	2.73395	0.00625799	0.0410937			TraesCS7B02G318200	102.653	-1.37057	0.230468	-5.94688	2.73293e-09	1.97274e-07
TraesCS5D02G099100	70.4644	1.24273	0.4562	2.72408	0.00644803	0.0420084			TraesCS3A02G519300	789.966	-1.19007	0.200146	-5.94602	2.74746e-09	1.97834e-07
TraesCS7A02G067000	68.4256	1.46348	0.538006	2.72019	0.00652446	0.0423771			TraesCS7B02G394600	639.692	-2.05357	0.345517	-5.94349	2.79021e-09	2.00665e-07
TraesCS2D02G281000	27.1309	1.20793	0.444088	2.72003	0.00652761	0.0423788			TraesCS1D02G286600	727.073	-1.84859	0.311271	-5.93884	2.8704e-09	2.06178e-07
TraesCS2B02G473900	45.2837	1.99698	0.734356	2.71936	0.0065409	0.0424473			TraesCS2D02G346900	39.0467	-2.41024	0.405867	-5.93849	2.87654e-09	2.06366e-07
TraesCS5A02G397200	14.0867	1.62688	0.59863	2.71767	0.0065743	0.0425826			TraesCS1B02G429200	428.826	-1.40631	0.236956	-5.93488	2.94068e-09	2.09767e-07
TraesCS5B02G355800	10.9995	3.54994	1.30751	2.71503	0.00662694	0.0428381			TraesCS5D02G497900	41.4102	-2.83765	0.478119	-5.93503	2.93796e-09	2.09767e-07
TraesCS1A02G030500	27.3465	1.31766	0.485813	2.71227	0.00668243	0.0431205			TraesCS7B02G337500	805.609	-1.51903	0.256223	-5.92856	3.05602e-09	2.17375e-07
TraesCS4A02G133600	9.31091	2.01408	0.746808	2.69692	0.00699833	0.0446568			TraesCS3B02G424000	133.29	-2.31583	0.390728	-5.92695	3.08612e-09	2.19033e-07
TraesCS3B02G259200	50.9397	1.14042	0.423995	2.68969	0.00715181	0.0454076			TraesCS6D02G326800	790.342	-1.51531	0.255666	-5.92691	3.08682e-09	2.19033e-07
TraesCS7B02G364800	77.0305	1.14371	0.426123	2.68399	0.00727495	0.0460246			TraesCS5D02G412600	40.2256	-2.25187	0.379979	-5.92631	3.09821e-09	2.19575e-07
TraesCS5A02G238400	145.102	1.12659	0.420037	2.68213	0.0073155	0.0462052			TraesCS5B02G108600	284.75	-1.5616	0.263633	-5.92338	3.15395e-09	2.22715e-07
TraesCS6B02G388500	33.2784	1.33609	0.49821	2.68179	0.00732304	0.0462388			TraesCS5A02G315800	90.006	-2.19371	0.370388	-5.92275	3.16609e-09	2.23303e-07
TraesCS5D02G103700	47.4806	1.30205	0.486186	2.67808	0.00740452	0.0465961			TraesCS4D02G339700	430.576	-1.23492	0.208603	-5.91997	3.21997e-09	2.26556e-07
TraesCS6D02G211600	16.5738	3.11695	1.16653	2.67198	0.00754055	0.0471892			TraesCS7B02G313800	114.955	-2.00296	0.338402	-5.91888	3.24132e-09	2.27511e-07
TraesCS3A02G104700	73.7375	1.09277	0.409199	2.67051	0.00757367	0.0473657			TraesCS1B02G300800	263.729	-1.71836	0.290346	-5.91832	3.25256e-09	2.28026e-07
TraesCS4B02G304800	62.8171	1.2507	0.468551	2.66929	0.00760128	0.0475032			TraesCS6A02G209800	734.556	-1.12061	0.189548	-5.91201	3.37965e-09	2.36652e-07
TraesCS7A02G533900	19.8588	1.66395	0.624991	2.66235	0.00775971	0.048256			TraesCS5D02G228900	7036.08	-1.02119	0.172753	-5.91128	3.39464e-09	2.37418e-07
TraesCS7A02G025800	27.1779	1.24114	0.466598	2.65999	0.00781438	0.0485185			TraesCS5A02G212400	86.2782	-1.61949	0.274118	-5.90802	3.46239e-09	2.41867e-07
TraesCS6A02G221900	66.0324	1.47952	0.556372	2.65923	0.0078319	0.0485964			TraesCS5B02G407400	145.702	-2.03976	0.34545	-5.90464	3.53409e-09	2.46581e-07
TraesCS2D02G251700	47.5816	1.15123	0.433402	2.65626	0.00790123	0.0489383			TraesCS6A02G034900	1975.67	-2.00642	0.340098	-5.89954	3.64522e-09	2.53127e-07
									TraesCS4D02G214300	285.89	-1.42862	0.242288	-5.89636	3.7161e-09	2.57437e-07
									TraesCS4A02G099800	272.375	-1.48256	0.251491	-5.8951	3.74462e-09	2.59105e-07
									TraesCS2D02G456500	47.7648	-2.37057	0.402287	-5.89274	3.7984e-09	2.62516e-07
									TraesCS4B02G164800	732.756	-1.09403	0.18575	-5.8898	3.86652e-09	2.66325e-07
									TraesCS6D02G203600	32.8012	-2.54646	0.432352	-5.88978	3.86717e-09	2.66325e-07
									TraesCS1A02G196700	442.163	-1.50214	0.25512	-5.88798	3.90933e-09	2.68911e-07
									TraesCS1B02G031000	133.491	-1.40206	0.238337	-5.88267	4.03697e-09	2.7704e-07
									TraesCS2D02G572300	777.042	-1.34934	0.229452	-5.8807	4.08541e-09	2.80035e-07
									TraesCS1B02G077000	98.5848	-1.45257	0.247057	-5.87949	4.11535e-09	2.81757e-07
									TraesCS4B02G225000	1119.97	-1.59716	0.271772	-5.87686	4.18116e-09	2.85594e-07
									TraesCS2D02G394800	438.353	-1.04327	0.177553	-5.87585	4.20688e-09	2.87015e-07
									TraesCS4A02G100200	301.654	-1.77762	0.302545	-5.87557	4.21402e-09	2.87167e-07
									TraesCS3B02G383600	68.2264	-1.95599	0.333044	-5.87306	4.27818e-09	2.912e-07
									TraesCS4B02G103400	215.64	-1.27231	0.216737	-5.87028	4.35055e-09	2.95438e-07
									TraesCS6B02G082800	615.264	-2.03303	0.346975	-5.85929	4.64852e-09	3.14213e-07
									TraesCS3D02G351400	263.031	-1.22202	0.208579	-5.85877	4.6631e-09	3.14834e-07
									TraesCS1D02G222600	157.562	-1.70578	0.291187	-5.85804	4.68357e-09	3.15852e-07
									TraesCS7B02G434400	228.189	-1.40157	0.239439	-5.85357	4.81133e-09	3.24094e-07
									TraesCS4A02G030500	461.42	-1.13627	0.194154	-5.8524	4.8453e-09	3.26007e-07
									TraesCS6A02G086400	3342.92	-1.9957	0.341401	-5.84562	5.04674e-09	3.38004e-07
									TraesCSU02G077200	2511.17	-1.79619	0.307488	-5.84149	5.17345e-09	3.45699e-07
									TraesCS2A02G112800	79.5821	-1.91597	0.328216	-5.83753	5.2979e-09	3.53611e-07
									TraesCS1B02G354000	762.381	-1.02079	0.174917	-5.83585	5.3516e-09	3.56787e-07
									TraesCS5D02G398900	258.247	-1.12986	0.193629	-5.83515	5.3742e-09	3.5763e-07
									TraesCS2A02G399200	406.427	-1.36036	0.233154	-5.8346	5.39196e-09	3.57994e-07
									TraesCSU02G030200	16.135	-7.59659	1.3026	-5.83187	5.48102e-09	3.63344e-07
									TraesCS1B02G211300	866.859	-1.40726	0.241661	-5.8233	5.7697e-09	3.81185e-07
									TraesCS5D02G044900	221.767	-1.06662	0.183198	-5.8222	5.80785e-09	3.83272e-07
									TraesCS3A02G073200	56.7107	-2.01885	0.346934	-5.81913	5.91534e-09	3.89925e-07
									TraesCS4B02G137400	135.341	-2.04621	0.351927	-5.81429	6.08924e-09	4.00593e-07
									TraesCS6B02G238600	810.529	-1.0331	0.177684	-5.81424	6.09088e-09	4.00593e-07
									TraesCS1D02G360000	927.221	-1.20475	0.20722	-5.81387	6.1045e-09	4.01038e-07
									TraesCS4A02G002300	1237.59	-1.08465	0.186619	-5.81214	6.16802e-09	4.04756e-07
									TraesCS4A02G100100	225.9	-2.06233	0.355268	-5.80499	6.43694e-09	4.20986e-07
									TraesCS1B02G400200	364.277	-1.02914	0.177431	-5.80024	6.62193e-09	4.31636e-07
									TraesCS5A02G058800	380.764	-1.07512	0.185391	-5.79919	6.66373e-09	4.33877e-07
									TraesCS6A02G040400	2897.58	-1.87934	0.324274	-5.79554	6.81003e-09	4.4291e-07
									TraesCS1B02G279400	109.137	-1.6704	0.288301	-5.79393	6.87571e-09	4.46189e-07
									TraesCS4D02G321800	38.6836	-3.29844	0.569535	-5.79146	6.97754e-09	4.52295e-07
									TraesCS7D02G338600	99.8704	-1.46103	0.252654	-5.78271	7.35049e-09	4.73843e-07
									TraesCS7A02G051300	81.7304	-2.59636	0.449324	-5.77837	7.54264e-09	4.84962e-07
									TraesCS2A02G383000	175.292	-1.64978	0.28562	-5.77613	7.64376e-09	4.90585e-07
									TraesCS7A02G106800	305.167	-1.011	0.175244	-5.76912	7.96872e-09	5.09762e-07
									TraesCS3A02G133900	1020.93	-1.88974	0.327619	-5.7681	8.01726e-09	5.12307e-07
									TraesCS2A02G067300	24.3116	-3.39576	0.588837	-5.7669	8.07452e-09	5.15403e-07
									TraesCS6B02G178300	241.744	-1.31265	0.22766	-5.76584	8.12501e-09	5.1806e-07
									TraesCS6B02G082500	669.734	-1.7601	0.305395	-5.76334	8.24644e-09	5.24088e-07
									TraesCS6B02G200800	427.027	-1.12843	0.19579	-5.76348	8.23994e-09	5.24088e-07
									TraesCS5A02G535100	58.881	-2.41412	0.418946	-5.76236	8.29448e-09	5.26569e-07
									TraesCS6B02G078900	1249.96	-1.53397	0.266315	-5.76001	8.41088e-09	5.33209e-07
									TraesCS7A02G160300	110.113	-1.5656	0.27181	-5.75988	8.41731e-09	5.33209e-07
									TraesCS2D02G065600	22.9978	-4.01381	0.697193	-5.7571	8.55692e-09	5.40297e-07
									TraesCS5D02G569600	523.391	-1.25056	0.217224	-5.75698	8.56301e-09	5.40297e-07
									TraesCSU02G040800	294.195	-1.18491	0.205824	-5.75692	8.56617e-09	5.40297e-07
									TraesCS2D02G211100	14.6685	-7.4701	1.2987	-5.75196	8.82138e-09	5.55196e-07
									TraesCS4A02G078300	354.691	-1.93983	0.337344	-5.7503	8.90853e-09	5.60079e-07
									TraesCS4A02G030400	1400.82	-1.15751	0.201343	-5.74894	8.98049e-09	5.63996e-07
									TraesCS7B02G199200	170.338	-1.23642	0.215132	-5.74727	9.06941e-09	5.68359e-07
									TraesCS3A02G333000	839.158	-1.68592	0.29336	-5.74694	9.0871e-09	5.68858e-07
									TraesCS1B02G420100	200.386	-1.62404	0.282985	-5.73896	9.52604e-09	5.95062e-07
									TraesCS1B02G301000	359.344	-1.8079	0.31518	-5.73609	9.6888e-09	6.03905e-07
									TraesCS2D02G218100	775.3	-1.68649	0.294023	-5.73591	9.69923e-09	6.03905e-07
									TraesCS5B02G321000	86.9892	-2.06949	0.360803	-5.73579	9.70565e-09	6.03905e-07
									TraesCS1A02G079900	102.233	-1.85764	0.323961	-5.73415	9.80025e-09	6.08291e-07
									TraesCS3B02G186100	8577.16	-1.52904	0.26674	-5.73232	9.90687e-09	6.13607e-07
									TraesCS6A02G099700	117.549	-1.63525	0.285261	-5.73247	9.89777e-09	6.13607e-07
									TraesCS6D02G346800	152.969	-2.16925	0.378519	-5.73088	9.99101e-09	6.1751e-07
									TraesCS7A02G119400	876.741	-1.5795	0.27569	-5.72928	1.00859e-08	6.22718e-07
									TraesCS2D02G569700	52.016	-2.31532	0.404396	-5.72538	1.03201e-08	6.35834e-07
									TraesCS3D02G242700	117.476	-1.98158	0.346095	-5.72553	1.03113e-08	6.35834e-07
									TraesCS7D02G010000	41.925	-3.65908	0.639336	-5.72326	1.04502e-08	6.43172e-07
									TraesCS4D02G205400	225.569	-1.44592	0.252803	-5.71956	1.06798e-08	6.55923e-07
									TraesCS5D02G327400	102.435	-1.97417	0.345359	-5.71629	1.08878e-08	6.67994e-07
									TraesCS7B02G016000	982.87	-1.53976	0.26939	-5.71573	1.09234e-08	6.69477e-07
									TraesCS3A02G321700	332.778	-1.04433	0.182767	-5.714	1.10352e-08	6.73504e-07
									TraesCS5B02G013300	624.268	-1.10118	0.192807	-5.71132	1.121e-08	6.83461e-07
									TraesCS1D02G343400	1991.58	-1.16074	0.203288	-5.70983	1.13088e-08	6.88763e-07
									TraesCS7B02G180100	317.442	-1.02692	0.179973	-5.70598	1.15677e-08	7.03799e-07
									TraesCS6A02G408400	89.9448	-1.5585	0.273151	-5.70562	1.15917e-08	7.0453e-07
									TraesCS4A02G257600	34.3473	-2.81922	0.494143	-5.70527	1.16156e-08	7.05248e-07
									TraesCS3D02G353900	40.5051	-2.81159	0.492885	-5.70435	1.16787e-08	7.08341e-07
									TraesCS6B02G084700	278.145	-1.4949	0.262124	-5.70304	1.1769e-08	7.13079e-07
									TraesCS2B02G541300	173.722	-1.60616	0.281659	-5.70248	1.18077e-08	7.14684e-07
									TraesCS4A02G125000	748.51	-1.10716	0.194328	-5.6974	1.21647e-08	7.34773e-07
									TraesCS2D02G422400	105.048	-2.08423	0.365849	-5.69698	1.2195e-08	7.35841e-07
									TraesCS7B02G241400	57.4878	-2.25342	0.395569	-5.69667	1.22169e-08	7.36405e-07
									TraesCS5D02G170700	93.2088	-1.83858	0.322873	-5.69443	1.23784e-08	7.43838e-07
									TraesCS5D02G502900	108.73	-2.00569	0.352775	-5.68547	1.30457e-08	7.82328e-07
									TraesCS4A02G042500	384.724	-1.11854	0.196752	-5.68503	1.3079e-08	7.83519e-07
									TraesCS4A02G096500	662.055	-1.27497	0.224304	-5.68412	1.3149e-08	7.86908e-07
									TraesCS5A02G299500	753.539	-1.74797	0.307736	-5.68008	1.34634e-08	8.04901e-07
									TraesCS3D02G185200	59.0131	-2.91593	0.513469	-5.67889	1.35573e-08	8.09687e-07
									TraesCS3D02G081400	355.538	-1.01671	0.179094	-5.67695	1.37119e-08	8.18081e-07
									TraesCS1B02G176300	261.273	-2.06336	0.364158	-5.6661	1.46085e-08	8.68034e-07
									TraesCS5B02G166000	269.227	-1.32066	0.233099	-5.66564	1.46474e-08	8.69458e-07
									TraesCS4A02G223600	106.279	-2.46089	0.434588	-5.66258	1.49112e-08	8.83324e-07
									TraesCS5D02G388700	16151.5	-1.14294	0.201859	-5.66207	1.49557e-08	8.85067e-07
									TraesCS3D02G072900	75.5996	-1.72917	0.305532	-5.65953	1.51791e-08	8.97377e-07
									TraesCS4B02G091800	198.818	-1.40726	0.248688	-5.65873	1.525e-08	9.00658e-07
									TraesCS6D02G145800	1134.17	-1.68214	0.297307	-5.65793	1.53208e-08	9.03924e-07
									TraesCS1D02G249100	516.148	-1.34856	0.238568	-5.65274	1.57909e-08	9.29789e-07
									TraesCSU02G093200	538.258	-1.52202	0.269561	-5.6463	1.63941e-08	9.62398e-07
									TraesCS3A02G123500	38.4397	-2.31552	0.410465	-5.64121	1.68859e-08	9.8963e-07
									TraesCS3B02G586900	661.761	-1.78537	0.316589	-5.63937	1.70669e-08	9.98884e-07
									TraesCS6A02G061500	102.431	-1.72958	0.306827	-5.63699	1.73046e-08	1.01157e-06
									TraesCS1D02G261900	1462.03	-1.85272	0.328749	-5.63566	1.74385e-08	1.01757e-06
									TraesCS3D02G502500	407.712	-1.09096	0.193639	-5.63399	1.76092e-08	1.02651e-06
									TraesCS4A02G442800	20.5068	-4.73541	0.840675	-5.63286	1.77244e-08	1.03117e-06
									TraesCS1D02G375700	3419.5	-1.02431	0.181944	-5.62982	1.80401e-08	1.04746e-06
									TraesCS2B02G311100	76.4964	-2.28079	0.405115	-5.62997	1.80236e-08	1.04746e-06
									TraesCS3D02G539300	3094.26	-1.18437	0.210416	-5.62871	1.81566e-08	1.05213e-06
									TraesCS4B02G325800	34.0202	-2.74632	0.488044	-5.6272	1.83154e-08	1.06028e-06
									TraesCS7D02G051700	318.847	-1.31326	0.233414	-5.6263	1.84112e-08	1.06477e-06
									TraesCS1B02G376300	1391.37	-1.81575	0.32294	-5.62254	1.88169e-08	1.08609e-06
									TraesCS7D02G190900	624.151	-1.69467	0.301505	-5.62071	1.90175e-08	1.09658e-06
									TraesCS5B02G141000	335.143	-1.17597	0.209262	-5.61963	1.91371e-08	1.1013e-06
									TraesCS3A02G313200	192.383	-1.82142	0.324221	-5.61783	1.93371e-08	1.11172e-06
									TraesCS3B02G470400	362.028	-1.46071	0.260128	-5.61536	1.96158e-08	1.12664e-06
									TraesCS3D02G146800	245.017	-1.10929	0.197749	-5.6096	2.02792e-08	1.16132e-06
									TraesCS3A02G088800	964.514	-1.75995	0.313858	-5.60747	2.05303e-08	1.17454e-06
									TraesCS3A02G476200	245.132	-2.01209	0.358936	-5.6057	2.07412e-08	1.18545e-06
									TraesCS1B02G312100	44.1431	-2.03734	0.363541	-5.60415	2.09281e-08	1.19496e-06
									TraesCS4D02G077400	112.591	-1.24746	0.222609	-5.60382	2.09679e-08	1.19607e-06
									TraesCS2A02G111300	890.89	-1.25568	0.22416	-5.60171	2.12246e-08	1.20836e-06
									TraesCS6B02G084300	803.878	-1.89953	0.339134	-5.60111	2.12984e-08	1.21138e-06
									TraesCS7D02G439900	333.725	-1.22781	0.219294	-5.59892	2.15695e-08	1.2256e-06
									TraesCS6A02G354400	245.985	-1.51394	0.270529	-5.59621	2.19087e-08	1.24247e-06
									TraesCS5B02G481100	260.241	-1.35314	0.241837	-5.59526	2.20287e-08	1.24806e-06
									TraesCS7B02G148100	237.572	-1.06742	0.190821	-5.59384	2.22105e-08	1.25593e-06
									TraesCS3A02G377300	224.538	-1.8321	0.327546	-5.5934	2.22665e-08	1.25787e-06
									TraesCS2A02G437700	340.529	-1.57035	0.280898	-5.59045	2.26477e-08	1.27571e-06
									TraesCS2A02G204900	26.2937	-3.55944	0.636817	-5.58943	2.27817e-08	1.282e-06
									TraesCS4D02G039100	390.284	-1.382	0.247259	-5.58927	2.28032e-08	1.282e-06
									TraesCS5B02G202800	38.4207	-2.81644	0.504553	-5.58205	2.37705e-08	1.33254e-06
									TraesCS6D02G245200	210.742	-1.00288	0.179683	-5.58139	2.38602e-08	1.33628e-06
									TraesCS1B02G288600	236.49	-1.29774	0.232527	-5.581	2.39134e-08	1.33798e-06
									TraesCS1A02G170100	818.612	-1.11333	0.199518	-5.58009	2.40393e-08	1.34251e-06
									TraesCS5A02G404500	242.32	-1.10386	0.197821	-5.58008	2.40402e-08	1.34251e-06
									TraesCS3B02G096400	182.983	-1.07805	0.193225	-5.57925	2.41555e-08	1.34766e-06
									TraesCS6A02G086200	1820.32	-1.90809	0.342081	-5.57791	2.43431e-08	1.35683e-06
									TraesCS1B02G245000	938.68	-1.45751	0.26134	-5.57706	2.44616e-08	1.36084e-06
									TraesCS3D02G342400	218.359	-2.0166	0.36184	-5.57318	2.50135e-08	1.388e-06
									TraesCS7D02G308300	96.0271	-1.32929	0.238518	-5.57312	2.5021e-08	1.388e-06
									TraesCS2B02G066100	71.3157	-1.80427	0.323854	-5.57123	2.52947e-08	1.40186e-06
									TraesCS2A02G560500	44.9484	-2.01866	0.362437	-5.56969	2.552e-08	1.41166e-06
									TraesCS2D02G205900	409.1	-1.11263	0.199858	-5.56711	2.58992e-08	1.43129e-06
									TraesCS5B02G007500	504.921	-1.0973	0.197164	-5.56539	2.61562e-08	1.44276e-06
									TraesCS6B02G048700	1155.62	-1.84142	0.330912	-5.56468	2.62633e-08	1.4473e-06
									TraesCS6A02G307700	2252.57	-1.00414	0.180588	-5.56041	2.69135e-08	1.48034e-06
									TraesCS2B02G311500	47.4822	-2.07195	0.372652	-5.56	2.6977e-08	1.48105e-06
									TraesCS4A02G217200	568.942	-1.37851	0.248015	-5.55816	2.72629e-08	1.49534e-06
									TraesCS4A02G402000	1514.79	-1.85233	0.333303	-5.55748	2.73697e-08	1.49979e-06
									TraesCS5A02G151100	3489.77	-1.20979	0.217958	-5.55059	2.84705e-08	1.55865e-06
									TraesCS4D02G265500	99.6746	-1.47354	0.265505	-5.54996	2.85733e-08	1.56282e-06
									TraesCS1A02G251200	175.971	-1.3182	0.237546	-5.54927	2.86872e-08	1.56758e-06
									TraesCS1A02G259800	254.532	-1.53681	0.277049	-5.54706	2.90505e-08	1.58317e-06
									TraesCS2D02G112000	793.041	-1.34122	0.241798	-5.54688	2.90808e-08	1.58317e-06
									TraesCS5A02G320700	84.3469	-1.85278	0.334016	-5.54698	2.90645e-08	1.58317e-06
									TraesCS4B02G050400	303.033	-1.19755	0.215928	-5.54606	2.92184e-08	1.58918e-06
									TraesCS4B02G289700	125.506	-1.67047	0.301245	-5.54523	2.93571e-08	1.59524e-06
									TraesCS5A02G098300	739.405	-1.3082	0.236022	-5.54272	2.97809e-08	1.61401e-06
									TraesCS7A02G108600	20.3914	-4.42424	0.798211	-5.54269	2.97854e-08	1.61401e-06
									TraesCS2A02G312400	440.982	-1.22929	0.221802	-5.54228	2.98561e-08	1.61635e-06
									TraesCS1A02G100600	220.998	-1.10282	0.199125	-5.53834	3.05345e-08	1.64849e-06
									TraesCS3B02G454800	131.83	-1.52836	0.276003	-5.53745	3.06903e-08	1.65538e-06
									TraesCS4B02G356700	31.6394	-4.03734	0.729271	-5.53612	3.09239e-08	1.66644e-06
									TraesCS1B02G079200	134.458	-1.34851	0.243834	-5.53046	3.1939e-08	1.71956e-06
									TraesCS7A02G491000	2748.06	-1.82135	0.329433	-5.52874	3.22538e-08	1.73491e-06
									TraesCS4A02G099500	205.884	-1.51203	0.273642	-5.5256	3.28356e-08	1.76458e-06
									TraesCS3A02G516900	1624.53	-1.04537	0.189225	-5.52449	3.30451e-08	1.77258e-06
									TraesCS1D02G212400	1805.11	-1.70752	0.309248	-5.52153	3.3606e-08	1.79772e-06
									TraesCS3D02G137700	27.263	-2.79257	0.506128	-5.51752	3.43826e-08	1.83089e-06
									TraesCS4D02G143900	34.0917	-2.38935	0.433042	-5.51761	3.43649e-08	1.83089e-06
									TraesCS2B02G327300	473.663	-1.14483	0.207628	-5.51382	3.5112e-08	1.86803e-06
									TraesCS6B02G397700	153.109	-2.00732	0.364087	-5.51329	3.52183e-08	1.87198e-06
									TraesCS2D02G315300	368.863	-1.94757	0.353562	-5.50842	3.62075e-08	1.91932e-06
									TraesCS2D02G202200	414.079	-1.17194	0.21283	-5.50648	3.6608e-08	1.9388e-06
									TraesCS4A02G038500	4009.4	-1.3275	0.241569	-5.49535	3.89938e-08	2.05029e-06
									TraesCS7A02G361600	55.0053	-1.85835	0.338221	-5.49448	3.91868e-08	2.05859e-06
									TraesCS5A02G454900	39.8145	-2.21602	0.403562	-5.49116	3.9931e-08	2.09205e-06
									TraesCS6B02G078400	1067.55	-1.9155	0.348912	-5.48994	4.02072e-08	2.10275e-06
									TraesCS7A02G078800	42.2643	-2.2263	0.405561	-5.48944	4.03201e-08	2.10677e-06
									TraesCS7A02G438400	780.229	-1.54806	0.282427	-5.48126	4.22297e-08	2.20065e-06
									TraesCS2D02G285600	205.118	-1.27682	0.232975	-5.48051	4.24108e-08	2.20812e-06
									TraesCS6B02G190300	318.161	-1.00477	0.183397	-5.47866	4.28565e-08	2.22934e-06
									TraesCS6B02G209600	76.225	-2.24434	0.409751	-5.47734	4.31756e-08	2.24394e-06
									TraesCS2B02G200900	65.1141	-1.64454	0.300278	-5.47673	4.33254e-08	2.24574e-06
									TraesCS4B02G096000	47.5427	-2.29532	0.419103	-5.47673	4.33252e-08	2.24574e-06
									TraesCS5B02G560400	105.789	-1.59806	0.291826	-5.47607	4.34882e-08	2.25218e-06
									TraesCS7A02G437900	615.075	-1.33519	0.243835	-5.47577	4.35611e-08	2.25396e-06
									TraesCS5B02G244000	25.0902	-3.20661	0.585669	-5.47512	4.3721e-08	2.26023e-06
									TraesCS5D02G297000	68.3287	-2.04988	0.374411	-5.47495	4.3763e-08	2.2604e-06
									TraesCS5D02G178300	205.141	-1.40357	0.256438	-5.47334	4.41628e-08	2.27904e-06
									TraesCS1D02G165000	27.4315	-5.49691	1.00461	-5.47166	4.45849e-08	2.29677e-06
									TraesCS7D02G115400	1371.58	-1.61466	0.295541	-5.4634	4.67103e-08	2.39781e-06
									TraesCS5D02G075100	188.616	-1.17344	0.214799	-5.46299	4.68191e-08	2.40129e-06
									TraesCS4A02G100300	346.891	-1.83973	0.336775	-5.46278	4.6874e-08	2.40132e-06
									TraesCS7B02G462200	55.1054	-3.12137	0.571962	-5.45731	4.83396e-08	2.46629e-06
									TraesCS3D02G160600	128.891	-1.28931	0.236359	-5.45487	4.90091e-08	2.49392e-06
									TraesCS7B02G486500	71.2405	-1.75623	0.321976	-5.45454	4.91005e-08	2.4964e-06
									TraesCS2A02G046100	45.5135	-1.93377	0.354562	-5.45396	4.92608e-08	2.50237e-06
									TraesCS4A02G022500	2507.73	-1.19439	0.219062	-5.45229	4.97263e-08	2.52383e-06
									TraesCS1D02G299700	775.951	-1.18277	0.216964	-5.45145	4.99613e-08	2.53136e-06
									TraesCS2B02G401400	53.9276	-2.14415	0.393318	-5.45145	4.9961e-08	2.53136e-06
									TraesCS3D02G357000	389.758	-1.79416	0.329396	-5.4468	5.12842e-08	2.59165e-06
									TraesCS6A02G363400	133.119	-1.73018	0.31765	-5.44682	5.12777e-08	2.59165e-06
									TraesCS2D02G034100	28.8886	-4.03003	0.740092	-5.44531	5.17158e-08	2.6112e-06
									TraesCS7A02G491100	3271.2	-1.4868	0.27317	-5.44277	5.24598e-08	2.64648e-06
									TraesCS6B02G081900	136.348	-1.81698	0.334048	-5.43927	5.34986e-08	2.69656e-06
									TraesCS2A02G464400	95.7926	-1.50139	0.276094	-5.43797	5.3892e-08	2.71405e-06
									TraesCS2B02G050600	143.793	-1.35798	0.249817	-5.43589	5.45231e-08	2.73876e-06
									TraesCS5A02G269800	113.069	-1.78936	0.32936	-5.43285	5.54609e-08	2.78108e-06
									TraesCS7A02G438000	853.418	-1.6079	0.296399	-5.42479	5.80241e-08	2.90215e-06
									TraesCS1B02G459700	14.6612	-7.4583	1.37579	-5.42109	5.92377e-08	2.95779e-06
									TraesCS5D02G116200	288.235	-1.32816	0.245038	-5.42022	5.95259e-08	2.96964e-06
									TraesCS4A02G100400	890.789	-1.81839	0.335655	-5.41743	6.04627e-08	3.0138e-06
									TraesCS6A02G210500	73.9625	-2.9942	0.552899	-5.41545	6.11353e-08	3.04473e-06
									TraesCS1D02G221800	18.4068	-4.54156	0.838741	-5.41473	6.13807e-08	3.05436e-06
									TraesCS1B02G416600	907.622	-1.49949	0.276951	-5.41427	6.15383e-08	3.0596e-06
									TraesCS5A02G072800	83.2172	-2.88976	0.533765	-5.41391	6.16615e-08	3.06311e-06
									TraesCS1B02G270100	75.5947	-1.92074	0.35484	-5.41297	6.19895e-08	3.07679e-06
									TraesCS4D02G212000	37.0124	-2.1343	0.394382	-5.41175	6.24107e-08	3.09245e-06
									TraesCS4A02G318800	187.642	-1.60908	0.297421	-5.41011	6.29843e-08	3.11823e-06
									TraesCS6A02G231500	30.4861	-2.62418	0.485163	-5.40886	6.34254e-08	3.13741e-06
									TraesCS6A02G303800	116.594	-1.4964	0.276694	-5.40814	6.36824e-08	3.14746e-06
									TraesCS3B02G067300	117.746	-1.21407	0.224583	-5.4059	6.44847e-08	3.17637e-06
									TraesCS4B02G092500	279.477	-1.7928	0.33172	-5.40456	6.49661e-08	3.1947e-06
									TraesCS3B02G452100	159.346	-1.39081	0.257373	-5.40386	6.52211e-08	3.20186e-06
									TraesCS2D02G321200	341.701	-1.06427	0.196961	-5.40346	6.53668e-08	3.20632e-06
									TraesCS7A02G247800	265.763	-1.11979	0.207241	-5.4033	6.54259e-08	3.20653e-06
									TraesCS7B02G394900	2299.15	-1.41147	0.261244	-5.40287	6.55825e-08	3.21151e-06
									TraesCS4D02G298900	51.4747	-2.11894	0.392205	-5.40263	6.56717e-08	3.21319e-06
									TraesCS6A02G035000	2355.52	-1.95801	0.362444	-5.40223	6.58164e-08	3.21757e-06
									TraesCS2B02G034600	41.0512	-2.22628	0.412423	-5.39806	6.73649e-08	3.28503e-06
									TraesCS2B02G079300	28.3895	-2.73902	0.507592	-5.39611	6.81006e-08	3.31346e-06
									TraesCS7A02G413800	112.562	-1.62568	0.301272	-5.39607	6.81178e-08	3.31346e-06
									TraesCS4A02G120600	278.711	-1.19023	0.220601	-5.3954	6.83698e-08	3.31744e-06
									TraesCS7B02G337400	1222.44	-1.27344	0.236133	-5.3929	6.93296e-08	3.35566e-06
									TraesCS2D02G313300	136.54	-1.31615	0.244131	-5.39117	6.99999e-08	3.3853e-06
									TraesCS7B02G176100	551.033	-1.0693	0.198431	-5.38878	7.0937e-08	3.42213e-06
									TraesCS6B02G079000	1428.53	-1.96103	0.363969	-5.3879	7.12873e-08	3.43619e-06
									TraesCS7D02G347600	43.7727	-2.04349	0.379315	-5.38731	7.15206e-08	3.44176e-06
									TraesCS2D02G325900	71.1025	-1.95356	0.362642	-5.38701	7.16397e-08	3.44466e-06
									TraesCS4A02G028400	303.026	-1.19477	0.221811	-5.38644	7.18677e-08	3.45278e-06
									TraesCS3D02G188100	88.6784	-1.80305	0.334823	-5.38508	7.24129e-08	3.47612e-06
									TraesCS4D02G204000	54.459	-2.31458	0.430146	-5.38092	7.41045e-08	3.55149e-06
									TraesCS2B02G412500	102.345	-2.32974	0.433073	-5.37957	7.46649e-08	3.56957e-06
									TraesCS1B02G234300	110.841	-1.43784	0.267414	-5.37684	7.58061e-08	3.61526e-06
									TraesCS2D02G371500	39.9705	-2.47585	0.460455	-5.37696	7.57536e-08	3.61526e-06
									TraesCS1A02G262000	910.8	-1.84386	0.342993	-5.37579	7.62495e-08	3.63344e-06
									TraesCS5A02G163400	98.2786	-1.97874	0.368292	-5.37276	7.75406e-08	3.67997e-06
									TraesCS5B02G463100	17.8157	-3.78096	0.704051	-5.37029	7.86099e-08	3.72467e-06
									TraesCS1A02G388600	673.962	-1.50152	0.27962	-5.36987	7.87925e-08	3.7303e-06
									TraesCS5D02G209900	58.6383	-1.81813	0.338591	-5.3697	7.88698e-08	3.73093e-06
									TraesCS1D02G233300	887.896	-1.37049	0.255422	-5.36558	8.06909e-08	3.814e-06
									TraesCS4B02G338100	51.7412	-2.27861	0.424705	-5.36514	8.08844e-08	3.81698e-06
									TraesCS5B02G239700	76.0194	-1.6668	0.310998	-5.35952	8.34416e-08	3.92814e-06
									TraesCS1D02G128400	53.0291	-1.71852	0.320825	-5.35656	8.48205e-08	3.98663e-06
									TraesCS3D02G147900	402.051	-1.20126	0.224299	-5.35564	8.52534e-08	4.00376e-06
									TraesCS5B02G170100	434.381	-1.01394	0.189328	-5.35545	8.53435e-08	4.00477e-06
									TraesCS2D02G544300	270.353	-1.20638	0.225367	-5.35295	8.65323e-08	4.05405e-06
									TraesCS7D02G427800	163.718	-1.72239	0.321844	-5.35163	8.71664e-08	4.07722e-06
									TraesCS5B02G396400	152.207	-1.95609	0.365531	-5.35136	8.72965e-08	4.08005e-06
									TraesCS6A02G025700	35.8467	-2.72973	0.510219	-5.35011	8.78988e-08	4.10492e-06
									TraesCS4D02G274000	382.654	-1.77518	0.331983	-5.3472	8.93259e-08	4.16374e-06
									TraesCS5D02G168400	236.077	-1.71252	0.32027	-5.34711	8.93721e-08	4.16374e-06
									TraesCS1A02G267700	1063.43	-1.81397	0.33942	-5.34432	9.07593e-08	4.22164e-06
									TraesCS2A02G317400	235.021	-2.00392	0.375	-5.34379	9.10241e-08	4.2306e-06
									TraesCS1A02G229100	1889.34	-1.3296	0.248935	-5.34118	9.23439e-08	4.28695e-06
									TraesCS4D02G002700	193.703	-1.0128	0.189731	-5.33807	9.39432e-08	4.35588e-06
									TraesCS3A02G381400	93.1031	-1.64474	0.308215	-5.33635	9.48381e-08	4.39041e-06
									TraesCS6B02G103400	55.182	-2.02862	0.380479	-5.33176	9.72668e-08	4.48509e-06
									TraesCS2B02G413000	40.2481	-2.98449	0.559794	-5.3314	9.74563e-08	4.49029e-06
									TraesCS3A02G478100	219.099	-1.36694	0.256521	-5.32876	9.88833e-08	4.54887e-06
									TraesCS1A02G291500	1057.13	-1.65079	0.309804	-5.32851	9.90211e-08	4.54939e-06
									TraesCS2B02G507700	55.7334	-3.64803	0.684632	-5.32846	9.90503e-08	4.54939e-06
									TraesCS3A02G180000	27.094	-2.67259	0.501723	-5.32682	9.99444e-08	4.58685e-06
									TraesCS6B02G048600	1342.77	-1.94934	0.365966	-5.32656	1.00092e-07	4.59001e-06
									TraesCS2B02G221800	512.683	-1.12283	0.210851	-5.32524	1.00821e-07	4.61983e-06
									TraesCS6B02G084900	534.52	-1.37219	0.257691	-5.32494	1.00984e-07	4.6237e-06
									TraesCS3A02G081100	181.074	-1.46351	0.275117	-5.31957	1.04013e-07	4.74747e-06
									TraesCS3D02G333700	27.6393	-2.7969	0.525964	-5.31767	1.05103e-07	4.79352e-06
									TraesCS1D02G309900	262.68	-1.0956	0.206072	-5.31658	1.05733e-07	4.81097e-06
									TraesCS5A02G132700	117.569	-1.38561	0.260616	-5.31668	1.05679e-07	4.81097e-06
									TraesCS7B02G034000	50.2177	-2.05852	0.387183	-5.31665	1.05693e-07	4.81097e-06
									TraesCS4A02G067900	201.919	-1.1866	0.223211	-5.31602	1.06059e-07	4.82206e-06
									TraesCS5D02G155800	269.908	-1.03046	0.194069	-5.30977	1.09766e-07	4.98671e-06
									TraesCS2B02G600200	45.6088	-3.25142	0.612633	-5.30729	1.1127e-07	5.04719e-06
									TraesCS2D02G082700	77.1082	-1.52176	0.286818	-5.30565	1.12271e-07	5.08867e-06
									TraesCS5B02G152600	492.557	-1.4507	0.273465	-5.30488	1.12748e-07	5.1063e-06
									TraesCS3A02G044000	24.885	-3.79705	0.715834	-5.30437	1.13065e-07	5.11328e-06
									TraesCS2A02G235000	36.7217	-2.72652	0.514127	-5.30321	1.13786e-07	5.1414e-06
									TraesCS1D02G276100	263.755	-1.00139	0.188854	-5.30246	1.14254e-07	5.15855e-06
									TraesCS5A02G416000	112.149	-2.3293	0.439842	-5.29576	1.18521e-07	5.34296e-06
									TraesCS5B02G329300	21.3936	-6.15922	1.16305	-5.29577	1.18517e-07	5.34296e-06
									TraesCS5A02G302700	39.5268	-2.49887	0.471945	-5.29484	1.19122e-07	5.36179e-06
									TraesCS6B02G258600	39.7487	-2.16741	0.409425	-5.29379	1.19804e-07	5.38833e-06
									TraesCS1B02G048900	5221.11	-1.68733	0.318831	-5.29224	1.20825e-07	5.42387e-06
									TraesCS5B02G172900	107.848	-1.41762	0.267861	-5.29238	1.20737e-07	5.42387e-06
									TraesCS7D02G060000	21.3281	-4.30538	0.814319	-5.2871	1.24273e-07	5.57219e-06
									TraesCS7A02G488600	148.483	-1.86233	0.352525	-5.28283	1.272e-07	5.69033e-06
									TraesCS5D02G319700	44.7283	-1.94317	0.367967	-5.28084	1.28591e-07	5.74817e-06
									TraesCS5A02G036200	36.7395	-2.16049	0.409201	-5.27977	1.29346e-07	5.77307e-06
									TraesCS5B02G184300	27.0227	-6.45987	1.22355	-5.27963	1.29445e-07	5.77307e-06
									TraesCS1B02G221600	97.0796	-1.45006	0.274761	-5.27754	1.30929e-07	5.83398e-06
									TraesCS4B02G070400	161.315	-1.73286	0.32881	-5.27011	1.36345e-07	6.05772e-06
									TraesCS6A02G242300	307.895	-1.1683	0.221725	-5.26915	1.37057e-07	6.08471e-06
									TraesCS3D02G177900	187.329	-1.67038	0.317022	-5.26896	1.372e-07	6.08645e-06
									TraesCS5B02G437100	304.333	-1.24708	0.236883	-5.26454	1.40541e-07	6.21582e-06
									TraesCS2D02G100500	221.295	-1.64981	0.313676	-5.25962	1.44357e-07	6.37013e-06
									TraesCS6D02G063000	1519.13	-1.81092	0.344599	-5.25516	1.47893e-07	6.51142e-06
									TraesCS3A02G025800	111.63	-1.89922	0.361531	-5.25328	1.49414e-07	6.57345e-06
									TraesCS4D02G107400	1179.95	-1.12951	0.21505	-5.25232	1.50192e-07	6.60267e-06
									TraesCS1D02G290000	1356.34	-1.55978	0.297093	-5.25013	1.51993e-07	6.67247e-06
									TraesCS6A02G395400	166.631	-1.75929	0.335104	-5.24999	1.52107e-07	6.67247e-06
									TraesCS7B02G006600	103.389	-1.59026	0.302908	-5.24997	1.52122e-07	6.67247e-06
									TraesCS7D02G215100	28.1023	-3.749	0.714347	-5.24815	1.53632e-07	6.72359e-06
									TraesCS6B02G144600	801.564	-1.56501	0.298259	-5.24716	1.54464e-07	6.74987e-06
									TraesCS2B02G247600	119.174	-1.44141	0.274733	-5.24659	1.54942e-07	6.76437e-06
									TraesCS3A02G284900	80.8802	-2.52823	0.481891	-5.24649	1.55027e-07	6.76437e-06
									TraesCS4B02G204100	2691.93	-1.76792	0.337087	-5.2447	1.56533e-07	6.81994e-06
									TraesCS4D02G215800	534.403	-1.25298	0.238987	-5.24291	1.58066e-07	6.87646e-06
									TraesCS3A02G347200	1128.56	-1.39567	0.26631	-5.24079	1.59893e-07	6.94563e-06
									TraesCS7A02G442900	610.529	-1.53856	0.293659	-5.23928	1.61201e-07	6.98166e-06
									TraesCS5A02G081900	94.9172	-1.54324	0.294609	-5.23825	1.62103e-07	6.99485e-06
									TraesCS3B02G258600	120.204	-1.35892	0.259458	-5.23754	1.62735e-07	7.01691e-06
									TraesCS6B02G347800	111.036	-2.83308	0.540953	-5.2372	1.63027e-07	7.01918e-06
									TraesCS1B02G280400	55.7433	-2.09689	0.400552	-5.23499	1.64993e-07	7.08294e-06
									TraesCS1A02G359800	554.553	-1.8966	0.362551	-5.23126	1.68355e-07	7.21669e-06
									TraesCS5A02G130400	120.126	-1.93027	0.369012	-5.23091	1.68675e-07	7.22461e-06
									TraesCS1A02G050600	141.71	-1.64364	0.314435	-5.22728	1.72026e-07	7.35784e-06
									TraesCS7B02G368100	269.735	-2.11966	0.405557	-5.22655	1.72705e-07	7.3815e-06
									TraesCS6D02G046400	2605.68	-1.77572	0.339774	-5.22619	1.73042e-07	7.38568e-06
									TraesCS6A02G040500	918.344	-1.65445	0.316604	-5.22562	1.73573e-07	7.40236e-06
									TraesCS7A02G415200	105.839	-1.65745	0.317317	-5.22332	1.75745e-07	7.48407e-06
									TraesCS4D02G270900	582.885	-1.10702	0.211953	-5.22295	1.76094e-07	7.49346e-06
									TraesCS6D02G061700	1277.58	-1.63479	0.313307	-5.21784	1.81027e-07	7.6866e-06
									TraesCS4D02G345400	61.9557	-1.6619	0.318524	-5.21752	1.81339e-07	7.69427e-06
									TraesCS5B02G314700	10.6733	-7.01268	1.34431	-5.21658	1.82261e-07	7.72217e-06
									TraesCS6A02G063400	515.853	-1.93656	0.371226	-5.21666	1.8218e-07	7.72217e-06
									TraesCS5D02G178200	79.1898	-1.56465	0.300076	-5.21419	1.84617e-07	7.80505e-06
									TraesCS5D02G241000	27.2002	-3.0478	0.584613	-5.21337	1.85443e-07	7.8343e-06
									TraesCS1A02G406500	76.8456	-1.64732	0.316127	-5.21093	1.87895e-07	7.92645e-06
									TraesCS2D02G233900	136.203	-1.14749	0.220271	-5.20946	1.89388e-07	7.98364e-06
									TraesCS1B02G261800	217.423	-1.08768	0.20885	-5.20796	1.9093e-07	8.03128e-06
									TraesCS7B02G150900	564.091	-1.18093	0.226773	-5.20753	1.91371e-07	8.04405e-06
									TraesCS2B02G428900	23.0553	-2.81085	0.539794	-5.20727	1.91636e-07	8.04702e-06
									TraesCS1B02G321600	396.516	-1.05444	0.202592	-5.20474	1.94271e-07	8.14838e-06
									TraesCS6B02G152000	168.483	-1.42267	0.273355	-5.20447	1.94546e-07	8.15407e-06
									TraesCS7B02G307700	57.527	-2.89672	0.556729	-5.2031	1.95993e-07	8.20881e-06
									TraesCS6B02G404400	747.366	-1.43909	0.276608	-5.20262	1.96502e-07	8.22423e-06
									TraesCS2D02G371700	107.74	-2.19037	0.421136	-5.20109	1.98124e-07	8.28622e-06
									TraesCS1B02G436700	134.875	-1.43147	0.275248	-5.20066	1.98585e-07	8.29777e-06
									TraesCS3B02G311000	39.8889	-2.30803	0.443803	-5.20056	1.98684e-07	8.29777e-06
									TraesCS2A02G214700	746.52	-1.28535	0.247178	-5.20008	1.99199e-07	8.31334e-06
									TraesCS1D02G336800	54.0751	-2.00361	0.385315	-5.19993	1.99369e-07	8.31447e-06
									TraesCS5A02G313000	180.475	-1.11049	0.213723	-5.19592	2.03711e-07	8.48951e-06
									TraesCS1B02G376500	908.774	-1.66184	0.319969	-5.19376	2.06084e-07	8.58229e-06
									TraesCS2D02G150400	120.206	-1.40402	0.270615	-5.18825	2.12279e-07	8.82627e-06
									TraesCS5D02G552000	412.449	-1.64287	0.316729	-5.18698	2.1373e-07	8.87541e-06
									TraesCS4B02G204500	244.273	-1.43779	0.277256	-5.18578	2.15114e-07	8.92655e-06
									TraesCS5B02G384100	17.3356	-4.5215	0.872547	-5.18196	2.19562e-07	9.09821e-06
									TraesCS5D02G147100	230.69	-1.36752	0.263901	-5.18197	2.1956e-07	9.09821e-06
									TraesCS5B02G418400	46.3067	-2.58859	0.499655	-5.18077	2.20977e-07	9.15036e-06
									TraesCS6B02G049200	1956.17	-1.49778	0.289183	-5.17935	2.22657e-07	9.21341e-06
									TraesCS7A02G341500	28.8816	-2.67939	0.517765	-5.17491	2.28023e-07	9.40219e-06
									TraesCS7B02G391800	264.065	-2.11578	0.408895	-5.17439	2.28655e-07	9.42157e-06
									TraesCS6B02G036400	79.289	-1.57405	0.304333	-5.17214	2.31427e-07	9.52908e-06
									TraesCS5D02G491900	768.527	-1.58224	0.306068	-5.16956	2.34643e-07	9.64793e-06
									TraesCS7A02G160200	153.942	-1.51476	0.293151	-5.16717	2.37669e-07	9.74493e-06
									TraesCS6D02G040700	2524.5	-1.49419	0.289263	-5.16553	2.39757e-07	9.82366e-06
									TraesCS6B02G084800	231.607	-1.75268	0.339347	-5.16486	2.40619e-07	9.83829e-06
									TraesCS6B02G450000	210.146	-1.24386	0.240862	-5.16419	2.41477e-07	9.8624e-06
									TraesCS3A02G293800	53.13	-2.62264	0.508012	-5.16256	2.43598e-07	9.93923e-06
									TraesCS5B02G216200	345.134	-1.30105	0.252052	-5.16183	2.44553e-07	9.97125e-06
									TraesCS1A02G430200	261.392	-1.37531	0.266458	-5.16144	2.45054e-07	9.98182e-06
									TraesCS5D02G145800	30.2709	-2.80577	0.54361	-5.16137	2.45154e-07	9.98182e-06
									TraesCS2B02G339000	70.5991	-3.07314	0.596194	-5.1546	2.54176e-07	1.03348e-05
									TraesCS3D02G067500	348.357	-1.04479	0.202743	-5.15327	2.55983e-07	1.03978e-05
									TraesCS7B02G289100	18.1858	-5.90332	1.14593	-5.15154	2.58356e-07	1.04756e-05
									TraesCS2A02G129600	56.8943	-2.13534	0.414537	-5.15114	2.58912e-07	1.04909e-05
									TraesCS3B02G486900	45.1733	-1.92937	0.37466	-5.14965	2.60977e-07	1.05508e-05
									TraesCS6D02G204800	213.703	-1.96198	0.381	-5.14955	2.61107e-07	1.05508e-05
									TraesCS2D02G525300	1965.79	-1.13369	0.220288	-5.14639	2.6555e-07	1.07227e-05
									TraesCS3B02G454100	322.827	-1.24935	0.242816	-5.14524	2.67177e-07	1.07735e-05
									TraesCS2B02G560100	16.2341	-4.34853	0.845442	-5.1435	2.69674e-07	1.08517e-05
									TraesCS3B02G487700	23.4039	-2.66822	0.518798	-5.14308	2.70275e-07	1.08676e-05
									TraesCS7A02G294700	98.6513	-1.50166	0.292021	-5.14232	2.71371e-07	1.08901e-05
									TraesCS7A02G406800	55.0329	-1.67067	0.324925	-5.14169	2.72272e-07	1.09187e-05
									TraesCS4B02G230000	321.11	-1.74663	0.339734	-5.14116	2.73052e-07	1.0935e-05
									TraesCS3B02G142600	860.296	-1.35437	0.263739	-5.13524	2.81781e-07	1.12691e-05
									TraesCS1D02G262000	839.23	-1.75218	0.341224	-5.13498	2.82175e-07	1.12772e-05
									TraesCS7D02G329400	43.0412	-3.71714	0.724269	-5.13226	2.86288e-07	1.14337e-05
									TraesCS3B02G240500	53.3499	-2.08122	0.405736	-5.1295	2.90514e-07	1.15867e-05
									TraesCS1B02G376400	1225.65	-1.84594	0.360236	-5.12424	2.98738e-07	1.18903e-05
									TraesCS2A02G320000	126.429	-1.21264	0.236643	-5.12432	2.98606e-07	1.18903e-05
									TraesCS6D02G282000	16.6685	-4.72415	0.922082	-5.12335	3.00148e-07	1.19297e-05
									TraesCS6D02G095800	171.738	-1.50891	0.29466	-5.12085	3.04164e-07	1.20653e-05
									TraesCS4A02G067800	2158.5	-1.69876	0.331745	-5.12067	3.04454e-07	1.20685e-05
									TraesCS3D02G032200	82.0556	-2.53974	0.496239	-5.11799	3.08815e-07	1.22083e-05
									TraesCS3B02G095900	290.878	-1.8402	0.359585	-5.11757	3.09491e-07	1.22268e-05
									TraesCS7A02G490900	369.535	-1.69516	0.331261	-5.11729	3.09954e-07	1.22368e-05
									TraesCSU02G003000	18.6486	-5.33112	1.0426	-5.11329	3.16599e-07	1.24655e-05
									TraesCS6D02G029900	28.707	-2.31726	0.45327	-5.11232	3.18219e-07	1.25074e-05
									TraesCS7B02G394700	389.356	-1.78606	0.349417	-5.11155	3.19522e-07	1.25384e-05
									TraesCS6D02G215000	69.0534	-1.41642	0.277233	-5.10915	3.23612e-07	1.26903e-05
									TraesCS4B02G277600	262.204	-1.27521	0.249624	-5.10851	3.24715e-07	1.2725e-05
									TraesCS4D02G221500	39.6903	-2.20568	0.431808	-5.10801	3.25572e-07	1.27501e-05
									TraesCS3A02G225800	149.69	-1.28815	0.25224	-5.10685	3.27575e-07	1.28199e-05
									TraesCS3B02G150500	75.3734	-2.15281	0.421688	-5.10523	3.30389e-07	1.29214e-05
									TraesCS2D02G423400	88.6791	-1.8903	0.370419	-5.10314	3.3406e-07	1.30475e-05
									TraesCS3A02G339000	66.8925	-1.48177	0.290586	-5.09925	3.40996e-07	1.33095e-05
									TraesCS5D02G121500	65.4187	-2.31169	0.453363	-5.09899	3.41475e-07	1.33194e-05
									TraesCS2B02G593000	102.418	-2.41956	0.474708	-5.09694	3.45187e-07	1.34551e-05
									TraesCS2B02G329300	1149.89	-1.15474	0.226652	-5.09479	3.49123e-07	1.35995e-05
									TraesCS5A02G462100	936.457	-1.76384	0.346254	-5.09405	3.5049e-07	1.36437e-05
									TraesCS1D02G162800	292.161	-1.5216	0.299106	-5.08715	3.63483e-07	1.41119e-05
									TraesCS3D02G385200	327.733	-1.28683	0.252956	-5.08716	3.63463e-07	1.41119e-05
									TraesCS7A02G003700	447.276	-1.62694	0.319984	-5.08444	3.68707e-07	1.42768e-05
									TraesCS3A02G136900	34.5273	-2.25791	0.444132	-5.08388	3.69803e-07	1.43097e-05
									TraesCS7D02G432000	1101.73	-1.37833	0.271137	-5.0835	3.70535e-07	1.43286e-05
									TraesCS1B02G253500	307.123	-1.13434	0.223168	-5.08288	3.71761e-07	1.43665e-05
									TraesCS7B02G232400	251.265	-1.2147	0.239148	-5.07929	3.78845e-07	1.46016e-05
									TraesCS3B02G114600	1542.62	-1.62804	0.320643	-5.07742	3.82586e-07	1.47264e-05
									TraesCS6D02G293900	204.92	-1.20309	0.237182	-5.07243	3.92772e-07	1.50788e-05
									TraesCS5D02G010200	191.067	-1.55794	0.307156	-5.07213	3.93383e-07	1.50923e-05
									TraesCS3D02G268900	59.0784	-2.07609	0.409356	-5.07161	3.94474e-07	1.51243e-05
									TraesCS7B02G251800	211.354	-1.11536	0.220047	-5.06875	4.00441e-07	1.53329e-05
									TraesCS5A02G173800	275.401	-1.01067	0.199416	-5.06817	4.01665e-07	1.53606e-05
									TraesCS6D02G062900	518.705	-1.60607	0.316894	-5.06816	4.0169e-07	1.53606e-05
									TraesCS4D02G205000	1857.87	-1.68855	0.3332	-5.06769	4.0268e-07	1.53784e-05
									TraesCS7B02G290400	27.6655	-3.16364	0.624342	-5.06716	4.03796e-07	1.54109e-05
									TraesCS7B02G259100	41.8351	-2.17457	0.429597	-5.06189	4.15129e-07	1.58022e-05
									TraesCS1B02G222300	23.0644	-4.19073	0.827951	-5.06156	4.15831e-07	1.58186e-05
									TraesCS5D02G225300	409.029	-1.59525	0.315672	-5.05352	4.33751e-07	1.64468e-05
									TraesCS1A02G229000	2061.66	-1.56389	0.309508	-5.05284	4.35292e-07	1.64839e-05
									TraesCS2A02G397600	1643.33	-1.50389	0.297821	-5.04963	4.4266e-07	1.6752e-05
									TraesCS3A02G352600	117.405	-1.08948	0.21577	-5.04928	4.43474e-07	1.6772e-05
									TraesCS4D02G248200	234.979	-1.15246	0.228318	-5.04762	4.47349e-07	1.68967e-05
									TraesCS7B02G219100	173.666	-1.35036	0.267667	-5.04494	4.53671e-07	1.71133e-05
									TraesCS2A02G319000	310.477	-1.12991	0.224054	-5.04301	4.58269e-07	1.72423e-05
									TraesCS1D02G448200	88.4731	-1.81333	0.35961	-5.04248	4.59544e-07	1.72791e-05
									TraesCS1B02G276300	13.5648	-7.34279	1.4563	-5.04209	4.60471e-07	1.72994e-05
									TraesCS3B02G213700	113.952	-2.11542	0.41956	-5.04201	4.60675e-07	1.72994e-05
									TraesCS2B02G231500	100.86	-1.50879	0.299255	-5.04183	4.61099e-07	1.73042e-05
									TraesCS1B02G376600	832.53	-1.89063	0.375129	-5.03994	4.65675e-07	1.74424e-05
									TraesCS4B02G251700	45.2916	-1.95234	0.387455	-5.03888	4.68268e-07	1.75184e-05
									TraesCS3D02G214600	46.3021	-1.83982	0.365226	-5.03748	4.71702e-07	1.7623e-05
									TraesCS3A02G426500	65.6604	-1.83682	0.364781	-5.0354	4.76858e-07	1.77928e-05
									TraesCS4B02G037400	76.3277	-1.39389	0.27695	-5.033	4.82859e-07	1.79938e-05
									TraesCS3B02G388300	50.8098	-2.28475	0.453971	-5.03282	4.83328e-07	1.79998e-05
									TraesCS5B02G078900	34.1968	-2.70707	0.537908	-5.0326	4.83875e-07	1.80087e-05
									TraesCS7A02G524400	351.309	-1.11132	0.220851	-5.03198	4.85447e-07	1.80444e-05
									TraesCS7B02G394800	80.6093	-2.14471	0.426216	-5.03198	4.8545e-07	1.80444e-05
									TraesCSU02G197200	50.8012	-2.53139	0.503173	-5.03085	4.88309e-07	1.81276e-05
									TraesCS7A02G325500	60.2945	-1.58662	0.315634	-5.02678	4.98782e-07	1.84578e-05
									TraesCS3D02G350900	43.8506	-2.20394	0.438571	-5.02527	5.02729e-07	1.85803e-05
									TraesCS7A02G277200	218.505	-1.0428	0.207585	-5.02348	5.07436e-07	1.87424e-05
									TraesCS1A02G360200	2049.52	-1.67273	0.333123	-5.02135	5.13083e-07	1.89271e-05
									TraesCS5D02G545200	388.591	-1.02578	0.204294	-5.02109	5.13804e-07	1.89417e-05
									TraesCS7D02G454600	306.727	-2.20844	0.439943	-5.01983	5.17179e-07	1.90542e-05
									TraesCS1B02G386600	619.849	-1.39547	0.278071	-5.0184	5.21038e-07	1.91842e-05
									TraesCS7B02G148000	112.118	-1.93751	0.38655	-5.01232	5.37779e-07	1.97633e-05
									TraesCS1D02G290100	590.604	-1.30863	0.261124	-5.01154	5.39966e-07	1.98312e-05
									TraesCS1D02G280500	101.162	-1.64518	0.328364	-5.01023	5.43653e-07	1.99415e-05
									TraesCS3A02G342900	499.716	-1.02314	0.204377	-5.00616	5.55269e-07	2.03294e-05
									TraesCS5B02G391600	1599.73	-1.35342	0.270367	-5.00584	5.56195e-07	2.03505e-05
									TraesCS3D02G075900	1913.88	-1.73012	0.345699	-5.00469	5.59534e-07	2.04599e-05
									TraesCS5A02G458700	2698.91	-1.03618	0.207068	-5.00406	5.61365e-07	2.0514e-05
									TraesCS3B02G089900	2857.32	-1.70909	0.34168	-5.00203	5.67293e-07	2.07177e-05
									TraesCS5D02G310600	537.575	-1.25497	0.250904	-5.0018	5.67985e-07	2.073e-05
									TraesCS5B02G215500	746.889	-1.55964	0.311995	-4.99891	5.76541e-07	2.10161e-05
									TraesCS3D02G150300	2590.41	-1.73237	0.346872	-4.99427	5.90582e-07	2.15023e-05
									TraesCS7B02G084000	24.7664	-2.93219	0.587283	-4.99281	5.95068e-07	2.16509e-05
									TraesCS3B02G461800	132.404	-1.51662	0.304333	-4.98342	6.24695e-07	2.26584e-05
									TraesCS6A02G298100	520.526	-1.34503	0.269896	-4.98352	6.24389e-07	2.26584e-05
									TraesCS2D02G372200	95.765	-1.57366	0.315845	-4.98239	6.28025e-07	2.2765e-05
									TraesCS7A02G010300	1825.3	-1.17624	0.236426	-4.97511	6.52093e-07	2.35936e-05
									TraesCS6D02G346500	66.0131	-1.61077	0.323837	-4.97403	6.55755e-07	2.37114e-05
									TraesCS6D02G106800	644.719	-1.6258	0.326876	-4.97376	6.56662e-07	2.37149e-05
									TraesCS7D02G304100	57.9608	-1.55858	0.313357	-4.97382	6.56455e-07	2.37149e-05
									TraesCS3D02G426300	210.441	-1.4428	0.290116	-4.97319	6.58615e-07	2.37456e-05
									TraesCS4D02G275900	389.723	-1.01965	0.20503	-4.97315	6.5873e-07	2.37456e-05
									TraesCS4B02G293700	116.577	-1.30334	0.262081	-4.97302	6.59164e-07	2.37466e-05
									TraesCS4D02G267500	34.0831	-3.64305	0.732875	-4.9709	6.66416e-07	2.39886e-05
									TraesCS7A02G382100	39.6137	-1.81	0.364125	-4.97082	6.66703e-07	2.39886e-05
									TraesCS4A02G251400	52.7874	-1.54749	0.311345	-4.97033	6.68391e-07	2.40194e-05
									TraesCS3B02G028400	231.74	-1.0841	0.218154	-4.96943	6.71496e-07	2.40639e-05
									TraesCS7D02G411100	93.905	-1.39048	0.279809	-4.96938	6.71677e-07	2.40639e-05
									TraesCS1D02G375000	10.3715	-6.97232	1.40337	-4.96828	6.75486e-07	2.41559e-05
									TraesCS3B02G363200	795.802	-1.74029	0.350714	-4.96215	6.97169e-07	2.49161e-05
									TraesCS7D02G084100	483.02	-1.59038	0.320599	-4.96064	7.02628e-07	2.49949e-05
									TraesCS6D02G063300	1353.48	-1.6642	0.335765	-4.95644	7.1797e-07	2.54882e-05
									TraesCS5D02G198700	826.093	-1.05367	0.212608	-4.95594	7.1983e-07	2.55077e-05
									TraesCS5B02G006500	16.0739	-4.6907	0.946612	-4.95525	7.22365e-07	2.5582e-05
									TraesCS3A02G134000	2678.35	-1.66027	0.335097	-4.9546	7.24782e-07	2.56521e-05
									TraesCS4B02G305700	39.8638	-2.09682	0.423354	-4.95288	7.3123e-07	2.5849e-05
									TraesCS7D02G209200	154.825	-1.14446	0.231131	-4.95156	7.36203e-07	2.59934e-05
									TraesCS1B02G378700	1064.6	-1.68616	0.340697	-4.94915	7.45393e-07	2.6302e-05
									TraesCS3A02G332400	154.927	-1.23915	0.250515	-4.9464	7.55967e-07	2.65949e-05
									TraesCS6A02G293400	89.2275	-1.33685	0.270263	-4.94647	7.557e-07	2.65949e-05
									TraesCS6A02G055000	1938.7	-1.46437	0.29607	-4.94603	7.57428e-07	2.66302e-05
									TraesCS1B02G217700	16.3984	-3.31417	0.670375	-4.94376	7.66288e-07	2.69094e-05
									TraesCS6A02G380200	1302.4	-1.14952	0.232559	-4.94292	7.69599e-07	2.69932e-05
									TraesCS5A02G205600	28.1213	-2.53211	0.512302	-4.94261	7.70828e-07	2.70091e-05
									TraesCS6B02G355900	238.294	-2.15843	0.436701	-4.94257	7.70975e-07	2.70091e-05
									TraesCS6B02G082100	124.636	-1.91167	0.386897	-4.94103	7.77098e-07	2.7145e-05
									TraesCS7B02G143700	138.565	-1.06066	0.214657	-4.94121	7.76384e-07	2.7145e-05
									TraesCS7B02G238000	220.316	-1.7343	0.351	-4.94101	7.77176e-07	2.7145e-05
									TraesCS7D02G549100	126.592	-1.39286	0.28208	-4.93782	7.90019e-07	2.75606e-05
									TraesCS4B02G013100	24.3677	-2.75149	0.557254	-4.93759	7.90933e-07	2.75761e-05
									TraesCS6A02G055200	1958.7	-1.27975	0.259306	-4.9353	8.00297e-07	2.78693e-05
									TraesCS6A02G026100	56.9517	-1.69104	0.34271	-4.93431	8.04345e-07	2.79769e-05
									TraesCS1D02G060000	38.329	-1.9005	0.385363	-4.93172	8.1507e-07	2.83163e-05
									TraesCS1A02G177500	29.7508	-2.2258	0.451426	-4.93061	8.19739e-07	2.84616e-05
									TraesCSU02G160300	29.7405	-2.77716	0.563352	-4.92971	8.23529e-07	2.85762e-05
									TraesCS2A02G504300	149.116	-1.15278	0.23387	-4.92916	8.25849e-07	2.86397e-05
									TraesCS6D02G040200	2902.16	-1.72113	0.349351	-4.92664	8.36567e-07	2.89599e-05
									TraesCS6A02G230100	56.9191	-2.11543	0.429406	-4.92641	8.37561e-07	2.89648e-05
									TraesCS6D02G062300	2884.86	-1.14786	0.233003	-4.92637	8.37701e-07	2.89648e-05
									TraesCS6B02G390200	64.2275	-1.75356	0.356103	-4.92429	8.46652e-07	2.9257e-05
									TraesCS2D02G297000	613.719	-1.7747	0.360544	-4.92227	8.55463e-07	2.9544e-05
									TraesCS7B02G253100	114.248	-1.8967	0.385373	-4.92172	8.57885e-07	2.95927e-05
									TraesCS1A02G261900	1580.81	-1.6204	0.329304	-4.92069	8.62397e-07	2.96783e-05
									TraesCS1D02G364200	1379.49	-1.56932	0.318911	-4.92087	8.61598e-07	2.96783e-05
									TraesCS6A02G116600	696.265	-1.19338	0.242518	-4.92077	8.6203e-07	2.96783e-05
									TraesCS2A02G400400	10.0257	-6.90596	1.40367	-4.91992	8.65783e-07	2.97598e-05
									TraesCSU02G075200	18.7013	-4.05259	0.823695	-4.92001	8.65389e-07	2.97598e-05
									TraesCS1B02G110400	207.312	-1.06572	0.216696	-4.91806	8.74075e-07	2.99744e-05
									TraesCS7A02G321100	2119.29	-1.16474	0.2369	-4.91658	8.80694e-07	3.01483e-05
									TraesCSU02G121200	2241.36	-1.47655	0.300441	-4.91461	8.89592e-07	3.04173e-05
									TraesCS5A02G176500	126.994	-1.79023	0.364286	-4.91436	8.90725e-07	3.04382e-05
									TraesCS1A02G033600	386.07	-1.20667	0.245565	-4.91384	8.93083e-07	3.0501e-05
									TraesCS4A02G052600	45.022	-1.93597	0.394121	-4.91212	9.0098e-07	3.07301e-05
									TraesCS3D02G212900	55.8125	-1.80012	0.366489	-4.91179	9.02501e-07	3.07329e-05
									TraesCS3D02G340100	57.9302	-1.54886	0.315329	-4.91189	9.02024e-07	3.07329e-05
									TraesCS3B02G099400	27.7949	-2.57588	0.524675	-4.90948	9.13162e-07	3.10236e-05
									TraesCS1A02G268800	64.0061	-1.97384	0.402117	-4.90862	9.17202e-07	3.11247e-05
									TraesCS4B02G092700	124.511	-1.97577	0.402501	-4.90873	9.16677e-07	3.11247e-05
									TraesCS1A02G228800	309.611	-1.61073	0.328445	-4.90411	9.38529e-07	3.18115e-05
									TraesCS3B02G047700	128.64	-1.61857	0.330054	-4.90395	9.39269e-07	3.18182e-05
									TraesCS1B02G384500	157.285	-1.23383	0.251616	-4.90361	9.40934e-07	3.18377e-05
									TraesCS4B02G263100	253.506	-1.03225	0.210507	-4.90365	9.40736e-07	3.18377e-05
									TraesCS4B02G271900	74.1406	-1.58442	0.323171	-4.90274	9.45067e-07	3.1959e-05
									TraesCS3D02G125100	432.867	-1.27154	0.25953	-4.8994	9.61289e-07	3.24513e-05
									TraesCS7D02G499800	322.91	-1.09944	0.224417	-4.89908	9.62846e-07	3.24851e-05
									TraesCS3A02G314300	739.742	-1.01585	0.207388	-4.89829	9.66721e-07	3.2597e-05
									TraesCS2B02G337300	196.399	-1.0963	0.223943	-4.89543	9.80896e-07	3.29609e-05
									TraesCS2A02G338100	491.018	-1.24546	0.254448	-4.89475	9.84291e-07	3.3037e-05
									TraesCS2B02G058200	26.0283	-2.36237	0.482827	-4.89279	9.94171e-07	3.33304e-05
									TraesCSU02G117200	251.679	-1.34846	0.275709	-4.89089	1.00379e-06	3.36336e-05
									TraesCS4B02G379500	88.8495	-1.39324	0.285068	-4.88739	1.02184e-06	3.41796e-05
									TraesCS6B02G261700	52.266	-1.70958	0.349832	-4.88687	1.02452e-06	3.42244e-05
									TraesCS7A02G450600	209.454	-1.19804	0.245158	-4.88679	1.02494e-06	3.42244e-05
									TraesCS5B02G393400	45.8427	-3.38273	0.692458	-4.8851	1.03378e-06	3.44999e-05
									TraesCS4B02G198600	149.085	-1.20745	0.247179	-4.88492	1.03471e-06	3.45114e-05
									TraesCS3D02G150200	1447.4	-1.50935	0.309012	-4.88443	1.0373e-06	3.45753e-05
									TraesCS1B02G301100	1551.29	-1.53059	0.313453	-4.88299	1.0449e-06	3.47323e-05
									TraesCS6A02G361600	69.0745	-2.83767	0.581226	-4.88222	1.04898e-06	3.48481e-05
									TraesCS1D02G009100	52.2655	-1.95508	0.400568	-4.88077	1.05675e-06	3.50466e-05
									TraesCS6B02G024500	5439.99	-1.64342	0.33671	-4.88083	1.05641e-06	3.50466e-05
									TraesCS6B02G024600	5439.99	-1.64342	0.33671	-4.88083	1.05641e-06	3.50466e-05
									TraesCS1A02G038100	1214.23	-1.56016	0.320052	-4.8747	1.08975e-06	3.60797e-05
									TraesCS1A02G380300	19.2233	-2.70903	0.555949	-4.87281	1.10023e-06	3.63778e-05
									TraesCS4D02G038500	3112.11	-1.27046	0.260761	-4.87214	1.10399e-06	3.64684e-05
									TraesCS4D02G303800	149.305	-1.39323	0.286011	-4.87125	1.10896e-06	3.65357e-05
									TraesCS2D02G325300	2251.5	-1.2477	0.256146	-4.87103	1.11015e-06	3.65482e-05
									TraesCS6D02G314400	209.601	-3.76406	0.772851	-4.87036	1.11397e-06	3.66531e-05
									TraesCS4D02G041200	55.8589	-1.84277	0.378383	-4.87011	1.11534e-06	3.66776e-05
									TraesCS3B02G318100	200.182	-1.38181	0.283739	-4.86999	1.11603e-06	3.66796e-05
									TraesCS3D02G223800	102.347	-1.32948	0.273044	-4.86909	1.12111e-06	3.68258e-05
									TraesCS1B02G376700	1762.25	-1.78452	0.366572	-4.86813	1.1266e-06	3.69856e-05
									TraesCS6A02G234800	137.285	-1.89217	0.388779	-4.86695	1.13333e-06	3.71648e-05
									TraesCS7D02G009400	2845.87	-1.07065	0.220028	-4.86597	1.13897e-06	3.7287e-05
									TraesCS4A02G014100	119.262	-1.9457	0.399876	-4.86575	1.14024e-06	3.73077e-05
									TraesCS7A02G476700	91.8046	-1.32635	0.272648	-4.86469	1.14634e-06	3.74862e-05
									TraesCS3B02G470200	58.5794	-1.91698	0.394141	-4.8637	1.15214e-06	3.76338e-05
									TraesCS7B02G016700	512.731	-1.88752	0.38819	-4.86236	1.15994e-06	3.78252e-05
									TraesCSU02G081100	1173.34	-1.37302	0.282374	-4.86243	1.15956e-06	3.78252e-05
									TraesCS3D02G453100	15.8922	-3.24028	0.666809	-4.85939	1.17749e-06	3.82695e-05
									TraesCS2B02G079500	9.80429	-6.87467	1.41743	-4.8501	1.234e-06	3.99505e-05
									TraesCS7D02G424300	62.5031	-1.56679	0.323079	-4.84956	1.23736e-06	4.00149e-05
									TraesCS7B02G167600	97.2621	-1.11407	0.229878	-4.84634	1.25757e-06	4.06013e-05
									TraesCS3D02G190400	428.629	-1.42919	0.295032	-4.84418	1.27137e-06	4.10015e-05
									TraesCS6B02G049000	1022.17	-1.64423	0.339453	-4.84376	1.27403e-06	4.10648e-05
									TraesCS4B02G056900	16.4175	-3.31865	0.685231	-4.84311	1.27824e-06	4.11776e-05
									TraesCS5D02G360900	5401.93	-1.05131	0.217117	-4.84213	1.28455e-06	4.13354e-05
									TraesCS6A02G237800	106.502	-1.23372	0.254856	-4.84086	1.2928e-06	4.15774e-05
									TraesCS7A02G213400	104.13	-1.35163	0.27931	-4.83916	1.3039e-06	4.18658e-05
									TraesCS2B02G532600	68.9008	-1.74304	0.360204	-4.83905	1.30464e-06	4.18665e-05
									TraesCS4A02G237500	126.092	-1.397	0.289195	-4.83064	1.36095e-06	4.34826e-05
									TraesCS5A02G548500	24.7201	-2.8161	0.582983	-4.83049	1.36198e-06	4.34918e-05
									TraesCS5B02G007200	17.1321	-3.23185	0.669185	-4.82953	1.36856e-06	4.36543e-05
									TraesCS7B02G394400	44.7232	-2.18909	0.453384	-4.82834	1.37677e-06	4.38443e-05
									TraesCS6B02G132300	137.205	-1.31884	0.273163	-4.82804	1.37885e-06	4.38868e-05
									TraesCS7B02G016900	955.558	-1.43882	0.298172	-4.82546	1.39678e-06	4.4385e-05
									TraesCS3A02G423100	252.686	-1.09232	0.226463	-4.82338	1.41145e-06	4.48267e-05
									TraesCS2D02G065300	8.25324	-6.63406	1.37554	-4.82289	1.41491e-06	4.49124e-05
									TraesCS2B02G359600	19.4919	-6.89891	1.43072	-4.82199	1.42134e-06	4.50675e-05
									TraesCS7B02G455900	346.31	-1.76612	0.366455	-4.81948	1.43934e-06	4.55301e-05
									TraesCS6A02G168100	295.334	-1.17543	0.24394	-4.8185	1.44641e-06	4.57135e-05
									TraesCS5D02G366900	200.233	-1.83894	0.381784	-4.81671	1.45943e-06	4.60753e-05
									TraesCS5A02G246200	1119.45	-1.67852	0.348878	-4.81118	1.50041e-06	4.71652e-05
									TraesCS5A02G216600	547.352	-1.42214	0.295857	-4.80683	1.53341e-06	4.81242e-05
									TraesCS7A02G464500	169.63	-1.50792	0.313713	-4.80667	1.53463e-06	4.81242e-05
									TraesCS6B02G396900	128.109	-1.83625	0.382059	-4.80621	1.5382e-06	4.81977e-05
									TraesCS2B02G611700	90.6204	-1.6769	0.348925	-4.8059	1.5406e-06	4.82471e-05
									TraesCS7A02G210800	59.0588	-1.7773	0.369858	-4.80537	1.54467e-06	4.83228e-05
									TraesCS2A02G313900	122.727	-1.67233	0.348123	-4.80386	1.55634e-06	4.86619e-05
									TraesCS3A02G055300	151.242	-1.09524	0.22812	-4.80115	1.57754e-06	4.92341e-05
									TraesCS7A02G494700	262.499	-1.11957	0.233191	-4.80109	1.57801e-06	4.92341e-05
									TraesCS2B02G058000	12.6211	-6.26713	1.30542	-4.80085	1.57991e-06	4.92672e-05
									TraesCS1D02G366600	1284.63	-1.47005	0.306309	-4.79925	1.59264e-06	4.95974e-05
									TraesCS1D02G342500	166.407	-1.35043	0.281394	-4.79905	1.59419e-06	4.96067e-05
									TraesCS6A02G337300	38.1321	-2.22486	0.463764	-4.7974	1.60741e-06	4.9938e-05
									TraesCS5D02G140200	311.804	-1.01622	0.211845	-4.79697	1.61082e-06	4.9991e-05
									TraesCS1B02G357400	601.75	-1.26924	0.264635	-4.79619	1.61711e-06	5.01595e-05
									TraesCS6B02G349300	152.647	-1.00633	0.209835	-4.79581	1.62019e-06	5.02286e-05
									TraesCS1A02G061000	109.444	-1.20493	0.251322	-4.79436	1.63199e-06	5.05674e-05
									TraesCS3A02G433000	235.278	-1.45717	0.303952	-4.79409	1.63412e-06	5.06066e-05
									TraesCS6B02G287700	99.6912	-1.7606	0.367279	-4.79362	1.63795e-06	5.06984e-05
									TraesCS4B02G236700	25.2482	-2.86531	0.597861	-4.79261	1.64626e-06	5.09287e-05
									TraesCS2A02G376000	86.9686	-1.45382	0.303431	-4.79128	1.6572e-06	5.11858e-05
									TraesCS1D02G030500	74.8233	-1.45274	0.303326	-4.78939	1.6729e-06	5.14803e-05
									TraesCS1B02G297100	503.788	-1.62217	0.33884	-4.78742	1.68939e-06	5.1906e-05
									TraesCS6B02G082600	2314.84	-1.72589	0.360638	-4.78565	1.70437e-06	5.23387e-05
									TraesCS7D02G477300	1276.09	-1.55934	0.325867	-4.7852	1.70814e-06	5.2427e-05
									TraesCS1A02G425300	12.9396	-4.36558	0.912532	-4.78403	1.71815e-06	5.27065e-05
									TraesCS1B02G387100	71.4374	-1.58064	0.330441	-4.78342	1.72336e-06	5.28384e-05
									TraesCS3A02G502300	24.1276	-2.82527	0.59091	-4.78121	1.74241e-06	5.33607e-05
									TraesCS3B02G414100	160.586	-1.33559	0.279364	-4.78082	1.74585e-06	5.3388e-05
									TraesCS6D02G241200	224.187	-1.59047	0.332712	-4.78033	1.75007e-06	5.34893e-05
									TraesCS6A02G040200	181.988	-2.02323	0.423345	-4.77916	1.76025e-06	5.37442e-05
									TraesCS5B02G211300	33.74	-2.13291	0.44631	-4.77899	1.76176e-06	5.37622e-05
									TraesCS2D02G324000	27.8046	-2.85569	0.597749	-4.77741	1.77568e-06	5.41305e-05
									TraesCS3A02G398500	117.738	-1.15859	0.242554	-4.77664	1.78248e-06	5.4253e-05
									TraesCS3B02G209800	21.7853	-3.58187	0.749864	-4.77669	1.78205e-06	5.4253e-05
									TraesCSU02G125500	42.3525	-8.99443	1.88328	-4.77595	1.78863e-06	5.44117e-05
									TraesCS7B02G277700	296.229	-1.47086	0.308101	-4.77395	1.80647e-06	5.48117e-05
									TraesCS7B02G035200	61.6236	-2.76415	0.579027	-4.77379	1.8079e-06	5.48269e-05
									TraesCS4B02G092200	533.365	-1.23444	0.258644	-4.77275	1.81724e-06	5.50814e-05
									TraesCS2D02G132500	242.576	-1.16395	0.243888	-4.77249	1.81966e-06	5.51264e-05
									TraesCS5A02G145500	197.562	-1.53016	0.320736	-4.77079	1.83501e-06	5.54477e-05
									TraesCSU02G013500	38.1641	-2.54744	0.533966	-4.7708	1.83498e-06	5.54477e-05
									TraesCS5B02G531900	413.849	-1.03025	0.215964	-4.77045	1.83814e-06	5.55135e-05
									TraesCS2B02G204600	21.7023	-2.71235	0.568611	-4.77014	1.84102e-06	5.55719e-05
									TraesCS3B02G390100	938.687	-1.46758	0.30782	-4.76766	1.86382e-06	5.62019e-05
									TraesCS1B02G012000	134.631	-1.17339	0.246164	-4.76669	1.87275e-06	5.64422e-05
									TraesCS4A02G202600	79.0022	-1.51956	0.31892	-4.76472	1.89115e-06	5.69087e-05
									TraesCS7D02G010200	2820.98	-1.10842	0.232701	-4.7633	1.90449e-06	5.71925e-05
									TraesCS5A02G353600	4604.8	-1.17514	0.246798	-4.76154	1.92119e-06	5.76346e-05
									TraesCS6B02G048500	2881.76	-1.69892	0.356846	-4.76093	1.92704e-06	5.7751e-05
									TraesCS6B02G227900	26.2041	-2.65991	0.558692	-4.76095	1.9268e-06	5.7751e-05
									TraesCS6A02G076700	135.051	-1.23345	0.259141	-4.75974	1.93842e-06	5.80623e-05
									TraesCS5A02G522100	262.821	-1.22904	0.25824	-4.75931	1.94254e-06	5.81558e-05
									TraesCS5A02G173700	124.025	-1.0286	0.216155	-4.75864	1.94897e-06	5.83185e-05
									TraesCS1A02G164800	170.322	-1.00615	0.211481	-4.75764	1.95872e-06	5.85804e-05
									TraesCS7D02G407100	63.1431	-1.87418	0.393975	-4.7571	1.96389e-06	5.8675e-05
									TraesCS5B02G321500	60.8446	-2.46472	0.518342	-4.75501	1.98436e-06	5.91807e-05
									TraesCS1D02G204700	1437.66	-1.17747	0.247648	-4.75463	1.9881e-06	5.92166e-05
									TraesCS6D02G305100	169.934	-1.59141	0.334749	-4.75403	1.99401e-06	5.93086e-05
									TraesCS7B02G274100	652.834	-1.164	0.244846	-4.75401	1.99423e-06	5.93086e-05
									TraesCS7A02G254800	183.293	-1.18394	0.249061	-4.75362	1.99809e-06	5.93931e-05
									TraesCS3B02G485700	303.236	-1.60275	0.33725	-4.75241	2.01002e-06	5.97175e-05
									TraesCS3B02G127400	16.7644	-3.36147	0.707632	-4.75031	2.03101e-06	6.02492e-05
									TraesCS3A02G354300	3986.94	-1.45114	0.305597	-4.74855	2.0488e-06	6.07461e-05
									TraesCS1B02G362600	212.671	-2.15784	0.454515	-4.74757	2.0587e-06	6.10088e-05
									TraesCS2D02G322200	438.322	-1.01939	0.214889	-4.74378	2.09769e-06	6.20383e-05
									TraesCS4D02G251900	74.1669	-1.43251	0.30199	-4.74355	2.10005e-06	6.20767e-05
									TraesCS4B02G312200	68.8452	-3.2802	0.691821	-4.74139	2.12253e-06	6.26462e-05
									TraesCSU02G097600	395.578	-1.26066	0.265896	-4.74118	2.12473e-06	6.26795e-05
									TraesCS6B02G145200	1282.6	-1.53716	0.324228	-4.74097	2.12695e-06	6.27133e-05
									TraesCS5D02G342000	29.8136	-2.78051	0.586542	-4.74052	2.13171e-06	6.28222e-05
									TraesCS1D02G396600	1581.32	-1.28145	0.270393	-4.73922	2.1454e-06	6.31937e-05
									TraesCS7D02G026000	211.304	-1.24939	0.263823	-4.7357	2.18299e-06	6.42684e-05
									TraesCS1D02G368000	1074.57	-1.77462	0.374785	-4.73504	2.1901e-06	6.43806e-05
									TraesCS4A02G217100	199.18	-1.03696	0.21899	-4.73519	2.1885e-06	6.43806e-05
									TraesCS1A02G310300	24.5293	-2.91013	0.61475	-4.73384	2.20313e-06	6.47311e-05
									TraesCS1D02G350900	123.04	-2.0062	0.423892	-4.73281	2.21436e-06	6.49956e-05
									TraesCS7B02G264300	87.2478	-1.19522	0.252617	-4.73134	2.23044e-06	6.54021e-05
									TraesCS3A02G377400	3301.3	-1.55403	0.328718	-4.72754	2.27253e-06	6.6536e-05
									TraesCS5B02G270200	88.0312	-1.74974	0.370128	-4.72739	2.27426e-06	6.65535e-05
									TraesCS2D02G552200	430.169	-1.29694	0.274403	-4.7264	2.28534e-06	6.68443e-05
									TraesCS1D02G286700	2712.56	-1.63603	0.346182	-4.72593	2.29068e-06	6.69668e-05
									TraesCS4A02G382200	37.4607	-1.86503	0.394653	-4.72575	2.2927e-06	6.69924e-05
									TraesCS1D02G103000	235.633	-1.08837	0.230334	-4.7252	2.29889e-06	6.71285e-05
									TraesCS3D02G392600	246.604	-1.0259	0.217115	-4.72513	2.29965e-06	6.71285e-05
									TraesCS4D02G089200	133.554	-2.47467	0.523873	-4.72381	2.31471e-06	6.75342e-05
									TraesCS5A02G007900	71.354	-2.9776	0.630853	-4.71996	2.35886e-06	6.86853e-05
									TraesCS2B02G486800	138.753	-1.69113	0.358345	-4.71928	2.36679e-06	6.88819e-05
									TraesCS6B02G079200	1421.89	-1.60632	0.340467	-4.71799	2.38187e-06	6.92173e-05
									TraesCS5B02G488200	430.736	-1.19185	0.252733	-4.71585	2.40707e-06	6.98455e-05
									TraesCS1D02G241800	320.494	-1.07722	0.228498	-4.71434	2.42494e-06	7.02889e-05
									TraesCS6B02G348000	33.2163	-2.13135	0.452089	-4.71445	2.4237e-06	7.02889e-05
									TraesCS3D02G393700	103.014	-1.68931	0.358446	-4.71287	2.44247e-06	7.07325e-05
									TraesCS1D02G414900	148.491	-1.15935	0.246007	-4.71269	2.44467e-06	7.07612e-05
									TraesCS5B02G304800	111.123	-1.32438	0.281111	-4.71123	2.46228e-06	7.11652e-05
									TraesCS6B02G198500	362.831	-1.43827	0.30528	-4.71131	2.46133e-06	7.11652e-05
									TraesCS1D02G290200	1726.59	-1.40918	0.299127	-4.71097	2.46537e-06	7.12193e-05
									TraesCS4D02G061600	97.4182	-1.33241	0.282866	-4.7104	2.47233e-06	7.13851e-05
									TraesCS3A02G348600	156.108	-1.4273	0.303127	-4.7086	2.49426e-06	7.19118e-05
									TraesCS1B02G244900	1075.43	-1.36115	0.289131	-4.70772	2.50501e-06	7.21859e-05
									TraesCS3A02G102400	1802.61	-1.50679	0.320145	-4.70659	2.51894e-06	7.25161e-05
									TraesCS3B02G270800	126.86	-1.46675	0.311749	-4.70489	2.54002e-06	7.30508e-05
									TraesCS6B02G309200	23.6962	-2.59748	0.552282	-4.70317	2.56156e-06	7.35979e-05
									TraesCS5B02G426500	99.0244	-1.49884	0.318698	-4.70302	2.56346e-06	7.36165e-05
									TraesCS1A02G365300	112.215	-1.62495	0.345564	-4.70231	2.57237e-06	7.37996e-05
									TraesCS2A02G233300	409.419	-1.24272	0.264306	-4.70182	2.57847e-06	7.39021e-05
									TraesCS2B02G215400	14.3437	-5.52614	1.17578	-4.69999	2.60172e-06	7.43863e-05
									TraesCS4A02G033600	143.377	-1.56417	0.332864	-4.69912	2.61289e-06	7.46231e-05
									TraesCS2D02G206900	499.134	-1.21175	0.257881	-4.69886	2.61623e-06	7.46552e-05
									TraesCS6A02G117200	1034.39	-1.55492	0.331349	-4.69269	2.69637e-06	7.68669e-05
									TraesCS7B02G303800	185.687	-1.39317	0.297016	-4.69054	2.72479e-06	7.75636e-05
									TraesCS1D02G187200	31.5101	-2.01137	0.428954	-4.689	2.74545e-06	7.80757e-05
									TraesCS7B02G108700	139.133	-1.53226	0.326937	-4.68669	2.77653e-06	7.89213e-05
									TraesCS4D02G315900	22.1936	-2.42804	0.518464	-4.68315	2.82497e-06	8.01421e-05
									TraesCS3D02G402300	163.057	-1.04807	0.223947	-4.68	2.86879e-06	8.12671e-05
									TraesCS6D02G157200	206.296	-1.09357	0.233682	-4.67973	2.87257e-06	8.13347e-05
									TraesCS1D02G349400	76.0671	-1.36832	0.292444	-4.67891	2.88407e-06	8.15988e-05
									TraesCS2A02G462300	15.2087	-3.57555	0.764263	-4.67843	2.89086e-06	8.16945e-05
									TraesCS2B02G398400	383.114	-1.10731	0.236681	-4.67849	2.89001e-06	8.16945e-05
									TraesCS3B02G114400	639.302	-1.41509	0.302486	-4.67819	2.89423e-06	8.17501e-05
									TraesCS2A02G575500	80.7436	-1.39786	0.298836	-4.67766	2.90163e-06	8.19197e-05
									TraesCS7A02G176800	76.6693	-2.21462	0.473673	-4.67542	2.9335e-06	8.26995e-05
									TraesCS7B02G417700	260.406	-3.99727	0.855232	-4.67391	2.95521e-06	8.31664e-05
									TraesCS6A02G075200	159.239	-1.55356	0.332421	-4.67346	2.96172e-06	8.32542e-05
									TraesCS6A02G387300	93.4683	-1.35491	0.289914	-4.6735	2.96111e-06	8.32542e-05
									TraesCS5D02G277900	51.9225	-1.77609	0.380526	-4.66746	3.04941e-06	8.55546e-05
									TraesCS6B02G411100	220.845	-1.26479	0.271151	-4.66452	3.09334e-06	8.6704e-05
									TraesCS3A02G242700	27.5217	-2.44861	0.524958	-4.66439	3.09536e-06	8.6719e-05
									TraesCS5D02G249100	501.916	-1.04166	0.223338	-4.66405	3.10045e-06	8.68199e-05
									TraesCS2D02G236100	62.7609	-1.37249	0.294287	-4.66377	3.10468e-06	8.68969e-05
									TraesCS4B02G127100	39.5523	-1.9254	0.413125	-4.66058	3.15319e-06	8.81701e-05
									TraesCS3B02G008100	31.5087	-2.57735	0.553112	-4.65971	3.16648e-06	8.84573e-05
									TraesCS7D02G364900	120.362	-2.14896	0.461235	-4.65914	3.17527e-06	8.86181e-05
									TraesCS5B02G279900	296.191	-1.01216	0.217258	-4.65882	3.18034e-06	8.8675e-05
									TraesCS1A02G168400	27.2009	-2.01709	0.433147	-4.65682	3.21135e-06	8.94542e-05
									TraesCS4A02G260400	2973.52	-1.41411	0.303784	-4.65497	3.24032e-06	9.02183e-05
									TraesCS1A02G287700	836.699	-1.23692	0.265748	-4.65447	3.24818e-06	9.03941e-05
									TraesCS3B02G154300	86.6147	-1.20365	0.258641	-4.65374	3.25963e-06	9.06695e-05
									TraesCS6A02G219200	129.061	-1.16369	0.250106	-4.65277	3.27505e-06	9.10118e-05
									TraesCS1D02G375100	7.55631	-6.51176	1.39963	-4.6525	3.27928e-06	9.10862e-05
									TraesCS4B02G092400	128.572	-1.71767	0.369322	-4.65086	3.30555e-06	9.17723e-05
									TraesCS3A02G435300	39.2147	-2.37951	0.511729	-4.64995	3.32023e-06	9.20923e-05
									TraesCS5A02G148300	106.366	-1.05298	0.226463	-4.64969	3.3244e-06	9.21641e-05
									TraesCS3D02G374900	132.82	-1.11609	0.240041	-4.64956	3.32638e-06	9.21755e-05
									TraesCS1B02G097900	415.047	-1.55926	0.335464	-4.64807	3.35061e-06	9.26967e-05
									TraesCS2B02G392100	19.1856	-3.88037	0.835069	-4.64676	3.37189e-06	9.31715e-05
									TraesCS6A02G098200	127.113	-1.72466	0.37119	-4.6463	3.37943e-06	9.33358e-05
									TraesCS5A02G478500	796.366	-1.65344	0.355965	-4.64494	3.40169e-06	9.38938e-05
									TraesCS7B02G402600	233.641	-1.24976	0.269061	-4.64487	3.40285e-06	9.38938e-05
									TraesCS6B02G078200	1027.31	-1.34495	0.289768	-4.64148	3.45916e-06	9.5223e-05
									TraesCS6D02G039900	2225.94	-1.47074	0.316908	-4.64092	3.46867e-06	9.54399e-05
									TraesCS6B02G269400	860.671	-1.05331	0.227081	-4.63846	3.51013e-06	9.63538e-05
									TraesCS4D02G235400	114.365	-1.80245	0.388685	-4.63731	3.5297e-06	9.68457e-05
									TraesCS5A02G138300	28.9064	-1.99594	0.430443	-4.63694	3.53612e-06	9.69762e-05
									TraesCS5D02G043100	16.7001	-3.34845	0.722143	-4.63682	3.53812e-06	9.69857e-05
									TraesCS1A02G143700	120.913	-1.70892	0.368762	-4.63421	3.58297e-06	9.8123e-05
									TraesCS2D02G532800	32.2529	-2.30228	0.496902	-4.63327	3.59935e-06	9.84794e-05
									TraesCS6D02G324900	23.9599	-2.90978	0.628308	-4.63113	3.6367e-06	9.93619e-05
									TraesCS6D02G346400	201.424	-1.69407	0.365835	-4.6307	3.64425e-06	9.95216e-05
									TraesCS1B02G166600	97.3823	-2.0149	0.435197	-4.62985	3.65931e-06	9.98397e-05
									TraesCS2D02G447500	60.0649	-1.39267	0.300957	-4.62746	3.70171e-06	0.000100902
									TraesCS1D02G142500	150.985	-1.43971	0.311191	-4.62643	3.7202e-06	0.000101359
									TraesCS2A02G199300	604.698	-1.18394	0.255963	-4.62543	3.73827e-06	0.000101804
									TraesCS2B02G362300	72.0013	-1.33282	0.2882	-4.62462	3.7528e-06	0.000102152
									TraesCS3D02G054600	135.505	-1.26403	0.273447	-4.62257	3.79022e-06	0.000102974
									TraesCS4D02G334400	130.241	-2.10208	0.454755	-4.62244	3.79247e-06	0.000102974
									TraesCS3B02G179900	50.8163	-1.55708	0.33713	-4.61862	3.86292e-06	0.000104711
									TraesCS7B02G334600	314.429	-1.44495	0.312864	-4.61845	3.86618e-06	0.000104751
									TraesCS5B02G447400	141.056	-1.28848	0.279113	-4.61633	3.90585e-06	0.000105727
									TraesCS3D02G253900	80.4673	-1.27337	0.275848	-4.61622	3.90788e-06	0.000105733
									TraesCS2D02G473500	126.237	-1.31597	0.285102	-4.6158	3.91589e-06	0.000105901
									TraesCS5B02G156300	7.45194	-6.49509	1.40723	-4.6155	3.92157e-06	0.000106006
									TraesCS5B02G146800	47.5594	-1.73312	0.375783	-4.61203	3.98763e-06	0.000107642
									TraesCS2B02G484900	186.748	-1.08498	0.235336	-4.61035	4.01993e-06	0.000108464
									TraesCS1A02G268600	31.2224	-2.31874	0.503024	-4.6096	4.0344e-06	0.000108654
									TraesCS2B02G469100	65.2217	-1.47342	0.31963	-4.60976	4.03139e-06	0.000108654
									TraesCS4D02G213800	105.859	-1.30227	0.282511	-4.60964	4.03365e-06	0.000108654
									TraesCS7A02G286700	138.909	-1.22939	0.266965	-4.60506	4.12342e-06	0.000110745
									TraesCS5D02G110600	872.889	-1.10937	0.240913	-4.60487	4.12726e-06	0.000110747
									TraesCS5D02G336300	120.167	-1.11069	0.241194	-4.60496	4.12544e-06	0.000110747
									TraesCS3B02G410200	464.738	-1.50111	0.326032	-4.60418	4.14096e-06	0.000111063
									TraesCS7B02G306400	69.5835	-1.41507	0.307429	-4.60291	4.16626e-06	0.000111639
									TraesCS6B02G049500	865.139	-1.62574	0.353249	-4.60224	4.17963e-06	0.000111946
									TraesCS7A02G269300	196.506	-1.03673	0.225277	-4.60202	4.1841e-06	0.000112015
									TraesCS5A02G524800	62.809	-1.37334	0.298456	-4.60147	4.1952e-06	0.000112261
									TraesCS4A02G025100	149.916	-1.17313	0.255053	-4.59957	4.23361e-06	0.000113185
									TraesCS2B02G344300	763.024	-1.24842	0.271457	-4.59896	4.246e-06	0.00011336
									TraesCS2D02G055300	50.244	-1.51906	0.330317	-4.59878	4.24972e-06	0.000113397
									TraesCS6B02G248700	154.939	-1.28713	0.279889	-4.59871	4.25124e-06	0.000113397
									TraesCS4A02G125300	1114.12	-1.0874	0.236468	-4.5985	4.2555e-06	0.000113459
									TraesCS6B02G253500	18.3492	-2.64376	0.574947	-4.59826	4.26034e-06	0.000113536
									TraesCS4D02G069200	200.272	-1.24536	0.270906	-4.59702	4.28581e-06	0.000114111
									TraesCS5D02G283600	816.936	-1.15991	0.252329	-4.5968	4.29026e-06	0.000114177
									TraesCS6B02G273000	42.7622	-2.42574	0.527892	-4.59515	4.32446e-06	0.000114774
									TraesCS7D02G224900	200.748	-1.07109	0.233237	-4.5923	4.38393e-06	0.000116247
									TraesCS5B02G420200	48.6456	-1.98843	0.433282	-4.58921	4.44916e-06	0.00011787
									TraesCS3A02G075800	218.71	-1.71155	0.373035	-4.58817	4.47154e-06	0.000118409
									TraesCS1A02G217600	57.455	-1.50207	0.327388	-4.58805	4.47413e-06	0.000118424
									TraesCS2D02G220500	1914.48	-1.08722	0.237	-4.58743	4.48731e-06	0.000118719
									TraesCS5D02G474800	1384.01	-1.49837	0.326934	-4.5831	4.58133e-06	0.000120933
									TraesCS6B02G239400	130.929	-2.54861	0.556211	-4.58209	4.60353e-06	0.000121409
									TraesCS5D02G090700	51.3082	-2.01513	0.439832	-4.58159	4.61461e-06	0.00012161
									TraesCS7A02G415400	106.002	-1.14911	0.250942	-4.5792	4.66754e-06	0.000122876
									TraesCS6A02G302500	13.2954	-4.4022	0.961415	-4.57888	4.67475e-06	0.000122955
									TraesCS2D02G083600	20.3717	-5.08695	1.11162	-4.57616	4.73595e-06	0.000124396
									TraesCS2D02G117400	237.392	-1.17014	0.255843	-4.57367	4.79256e-06	0.000125714
									TraesCS7A02G391000	359.655	-1.29728	0.283705	-4.57264	4.81627e-06	0.000126279
									TraesCS5D02G271900	136.406	-1.42591	0.311865	-4.5722	4.82622e-06	0.000126483
									TraesCS7D02G475100	49.4373	-2.63871	0.577154	-4.57194	4.83225e-06	0.000126584
									TraesCS4A02G232300	21.9327	-2.35208	0.514549	-4.57114	4.85069e-06	0.000127011
									TraesCS6A02G412900	34.5389	-1.7736	0.388017	-4.57093	4.85563e-06	0.000127083
									TraesCS3B02G171100	109.525	-1.6766	0.367021	-4.56813	4.92091e-06	0.00012867
									TraesCS4A02G328600	214.157	-1.15913	0.253747	-4.56805	4.92287e-06	0.00012867
									TraesCS5D02G157600	5845.2	-1.49697	0.327832	-4.56627	4.96482e-06	0.000129593
									TraesCS4A02G091700	47.7364	-1.69081	0.370344	-4.56552	4.98252e-06	0.000129997
									TraesCS4B02G275500	486.827	-1.27385	0.279049	-4.56498	4.99544e-06	0.000130276
									TraesCS1B02G161000	50.9533	-1.44509	0.316644	-4.56377	5.02439e-06	0.000130914
									TraesCS7D02G354000	122.589	-1.55542	0.341026	-4.56099	5.09125e-06	0.000132479
									TraesCS7B02G336900	635.091	-1.3185	0.289117	-4.56042	5.10516e-06	0.000132782
									TraesCS3D02G354300	17.7694	-3.07322	0.674055	-4.5593	5.13252e-06	0.000133256
									TraesCS7B02G123700	64.5811	-2.03838	0.447101	-4.55911	5.13719e-06	0.000133259
									TraesCSU02G107100	127.522	-1.10041	0.241363	-4.55916	5.1358e-06	0.000133259
									TraesCS4B02G095700	290.104	-1.12047	0.245819	-4.55811	5.16161e-06	0.000133774
									TraesCS2A02G035100	29.2967	-2.98043	0.653986	-4.55733	5.18089e-06	0.000134194
									TraesCS1D02G364400	1256.59	-1.53179	0.3363	-4.55483	5.24285e-06	0.000135579
									TraesCS3D02G081100	318.923	-1.31947	0.289745	-4.55391	5.26586e-06	0.000136114
									TraesCS6A02G034300	2143.73	-1.66835	0.36639	-4.55348	5.27652e-06	0.000136329
									TraesCS2A02G371100	126.094	-1.41685	0.311207	-4.55277	5.29439e-06	0.000136731
									TraesCS7B02G026100	66.6379	-1.44509	0.317506	-4.55139	5.32915e-06	0.000137567
									TraesCS5A02G204000	138.861	-1.33316	0.292943	-4.55092	5.34123e-06	0.000137818
									TraesCS1D02G274300	693.548	-1.37802	0.302817	-4.55068	5.34734e-06	0.000137915
									TraesCS4D02G089100	330.399	-1.22761	0.269807	-4.54996	5.36559e-06	0.000138264
									TraesCS7A02G119700	846.844	-1.20109	0.264045	-4.54882	5.39475e-06	0.000138893
									TraesCS4A02G253600	13.1454	-4.37121	0.961531	-4.54609	5.46519e-06	0.000140521
									TraesCS6A02G034800	1101.03	-1.68736	0.37129	-4.54459	5.50418e-06	0.000141275
									TraesCS4A02G484800	40.4838	-2.34994	0.517401	-4.54183	5.57691e-06	0.000142953
									TraesCS1B02G380200	1011.67	-1.61394	0.3556	-4.53862	5.66227e-06	0.000144703
									TraesCS2B02G245100	96.1536	-1.42993	0.315266	-4.53564	5.74294e-06	0.000146439
									TraesCS4B02G353100	216.291	-1.1877	0.261907	-4.53482	5.76517e-06	0.000146941
									TraesCS3D02G538100	48.1431	-1.4669	0.32373	-4.53124	5.86385e-06	0.000149067
									TraesCS5B02G232700	1403.33	-1.47576	0.325677	-4.53135	5.86088e-06	0.000149067
									TraesCS6B02G049400	2136.29	-1.30806	0.288711	-4.53069	5.87908e-06	0.000149389
									TraesCS5D02G265200	23.4088	-2.93025	0.646866	-4.52993	5.90043e-06	0.000149866
									TraesCS2D02G103400	35.9646	-2.62837	0.580395	-4.5286	5.93767e-06	0.000150747
									TraesCS1D02G239900	95.4498	-1.60222	0.353837	-4.52815	5.95026e-06	0.000151001
									TraesCS3B02G462700	172.019	-1.77269	0.391545	-4.52741	5.97098e-06	0.000151461
									TraesCS7D02G306700	68.8193	-1.36041	0.300595	-4.52573	6.01887e-06	0.000152609
									TraesCS6A02G161200	314.019	-1.08566	0.239919	-4.52509	6.03695e-06	0.000153001
									TraesCS7B02G019000	167.751	-1.57632	0.34838	-4.52473	6.04722e-06	0.000153195
									TraesCS1A02G098800	280.517	-1.62123	0.358448	-4.52291	6.09945e-06	0.000154251
									TraesCS6B02G144900	526.744	-1.5878	0.35111	-4.52222	6.11935e-06	0.000154621
									TraesCS6A02G208200	86.2128	-1.34605	0.29777	-4.52043	6.17142e-06	0.000155869
									TraesCS3A02G527600	184.719	-1.69674	0.375477	-4.51891	6.2159e-06	0.000156857
									TraesCS1A02G196000	212.36	-1.80736	0.400007	-4.51831	6.23343e-06	0.000157164
									TraesCS1D02G039900	1702.64	-1.51173	0.334578	-4.51831	6.23343e-06	0.000157164
									TraesCS5D02G252700	2619.91	-1.58793	0.351627	-4.51594	6.30365e-06	0.00015866
									TraesCS6A02G035200	2421.19	-1.42632	0.31592	-4.51482	6.33695e-06	0.000159293
									TraesCS3D02G367600	11.8981	-3.89494	0.862838	-4.5141	6.35859e-06	0.0001597
									TraesCS2B02G078400	97.5093	-1.26373	0.280037	-4.51273	6.39989e-06	0.000160648
									TraesCS5B02G301800	502.17	-1.46583	0.324981	-4.51051	6.46718e-06	0.000162009
									TraesCS1D02G095000	23.7257	-2.6312	0.583663	-4.50808	6.54172e-06	0.000163766
									TraesCS1D02G281500	129.787	-1.71311	0.380571	-4.50141	6.75028e-06	0.000168596
									TraesCS2B02G100800	285.824	-3.10272	0.689311	-4.5012	6.7572e-06	0.000168696
									TraesCS2B02G338500	68.349	-1.43683	0.319351	-4.49923	6.8199e-06	0.000169971
									TraesCS2B02G482600	196.829	-1.37847	0.306481	-4.49775	6.86769e-06	0.000171016
									TraesCS5D02G196200	52.5497	-1.43146	0.318519	-4.49413	6.9856e-06	0.000173657
									TraesCS2A02G066300	63.3052	-1.47993	0.329321	-4.49389	6.99347e-06	0.000173779
									TraesCS2B02G414900	161.033	-1.25092	0.278412	-4.49305	7.02092e-06	0.000174387
									TraesCS7D02G004200	168.157	-1.74831	0.389171	-4.49239	7.0429e-06	0.000174784
									TraesCS5D02G100100	2584.48	-1.16218	0.258829	-4.49014	7.11748e-06	0.000176284
									TraesCS7D02G116800	754.755	-1.31375	0.292611	-4.48974	7.13101e-06	0.000176447
									TraesCS6B02G419000	1553.75	-1.17059	0.260775	-4.4889	7.15932e-06	0.000176997
									TraesCS4B02G375600	125.455	-2.00631	0.447287	-4.48552	7.27369e-06	0.000179673
									TraesCS7A02G200200	34.2643	-1.93107	0.431097	-4.47944	7.48378e-06	0.000184466
									TraesCS7B02G341600	279.381	-1.46875	0.327893	-4.47936	7.48665e-06	0.000184466
									TraesCS5D02G095600	38.0758	-1.64932	0.36826	-4.47867	7.51095e-06	0.000184987
									TraesCS2A02G232400	244.039	-1.42472	0.318246	-4.47678	7.57762e-06	0.000186344
									TraesCS4B02G225400	27.3109	-4.90251	1.0951	-4.47675	7.57883e-06	0.000186344
									TraesCS5B02G257400	30.3696	-1.90556	0.425803	-4.47523	7.63295e-06	0.000187438
									TraesCS7D02G253300	634.44	-1.18086	0.263929	-4.47415	7.67157e-06	0.000188229
									TraesCS7B02G270800	18.0782	-3.17453	0.709545	-4.47404	7.67569e-06	0.000188251
									TraesCS5D02G465300	16.8191	-3.08005	0.689027	-4.47014	7.81666e-06	0.000191307
									TraesCS2D02G291900	27.9506	-3.28446	0.734802	-4.46985	7.82736e-06	0.000191489
									TraesCS4A02G180100	199.119	-1.94391	0.434906	-4.46972	7.83215e-06	0.000191522
									TraesCS4B02G103200	610.731	-1.07322	0.240147	-4.469	7.85852e-06	0.00019193
									TraesCS6B02G368000	201.152	-1.30371	0.291837	-4.46727	7.92259e-06	0.000193414
									TraesCS4A02G271500	33.3743	-2.59585	0.581142	-4.46681	7.93964e-06	0.000193749
									TraesCS4B02G234300	46.3472	-2.21849	0.49668	-4.46664	7.9456e-06	0.000193814
									TraesCS1B02G378300	3993.9	-1.27567	0.285664	-4.46564	7.98311e-06	0.000194566
									TraesCS6A02G107900	375.983	-1.04244	0.233432	-4.4657	7.98076e-06	0.000194566
									TraesCS2A02G530900	39.1774	-2.01698	0.451908	-4.46325	8.07269e-06	0.000196586
									TraesCS5B02G151000	3452.98	-1.47338	0.330381	-4.45963	8.21027e-06	0.00019977
									TraesCS1A02G058200	60.796	-2.67128	0.599288	-4.45742	8.29527e-06	0.000201502
									TraesCS5B02G128200	347.791	-1.22835	0.275846	-4.45304	8.46647e-06	0.00020515
									TraesCS1A02G348000	174.675	-2.03091	0.456232	-4.45147	8.52833e-06	0.000206392
									TraesCS3A02G449000	182.425	-1.73649	0.390088	-4.45154	8.52571e-06	0.000206392
									TraesCS1B02G049100	8205.53	-1.53512	0.345081	-4.44857	8.64422e-06	0.000208851
									TraesCS6A02G062800	218.806	-1.50301	0.337952	-4.44741	8.69108e-06	0.00020981
									TraesCS2D02G504900	58.8255	-1.6217	0.364683	-4.44689	8.7121e-06	0.00021023
									TraesCS5B02G145300	34.8978	-2.51355	0.565259	-4.44672	8.71897e-06	0.000210309
									TraesCS5B02G313900	53.6634	-1.51743	0.341362	-4.44521	8.78065e-06	0.000211622
									TraesCS7B02G126500	50.4203	-1.60679	0.361475	-4.44509	8.78561e-06	0.000211655
									TraesCS7A02G383900	73.2665	-1.63763	0.368569	-4.44321	8.86281e-06	0.000213251
									TraesCS5A02G051900	1823.18	-1.00649	0.226551	-4.44266	8.8853e-06	0.000213611
									TraesCS1D02G366500	562.008	-1.29256	0.291019	-4.4415	8.93327e-06	0.000214552
									TraesCS4D02G081500	113.981	-1.10064	0.248044	-4.43728	9.11014e-06	0.000217679
									TraesCS6B02G055300	59.8057	-1.79407	0.404312	-4.43734	9.10774e-06	0.000217679
									TraesCS6B02G055500	59.8057	-1.79407	0.404312	-4.43734	9.10774e-06	0.000217679
									TraesCS5D02G085500	150.183	-1.04765	0.236138	-4.4366	9.13913e-06	0.000218283
									TraesCS1D02G309300	183.345	-1.76342	0.397628	-4.43484	9.21391e-06	0.000219799
									TraesCS1D02G173200	17.7774	-2.70228	0.609394	-4.43438	9.23395e-06	0.000220042
									TraesCS5B02G316000	14.9367	-4.27067	0.963227	-4.43371	9.26259e-06	0.000220601
									TraesCS6B02G089400	93.6308	-1.2645	0.285359	-4.43128	9.36766e-06	0.000222831
									TraesCS4A02G494900	243.379	-1.43858	0.324731	-4.43008	9.41973e-06	0.000223862
									TraesCS7A02G027100	46.6073	-1.7703	0.39966	-4.42953	9.44387e-06	0.000224187
									TraesCSU02G040100	140.543	-1.38179	0.312105	-4.42732	9.54099e-06	0.000226217
									TraesCS4D02G053100	269.284	-1.30676	0.295487	-4.42239	9.76143e-06	0.000231069
									TraesCS3B02G022500	484.417	-1.002	0.226583	-4.42223	9.76876e-06	0.000231149
									TraesCS3D02G370500	548.961	-1.55112	0.35086	-4.4209	9.82915e-06	0.000232202
									TraesCS7B02G239500	830.362	-1.38901	0.314246	-4.42012	9.86453e-06	0.00023285
									TraesCS3D02G019900	531.394	-1.33652	0.302578	-4.41712	1.00026e-05	0.000235538
									TraesCS6D02G271900	66.9141	-1.93785	0.438826	-4.416	1.00544e-05	0.000236188
									TraesCS3B02G353700	245.667	-1.1503	0.260622	-4.41367	1.01632e-05	0.000238264
									TraesCS7A02G238400	26.7272	-2.43438	0.551742	-4.41217	1.02338e-05	0.000239632
									TraesCS7B02G095900	165.089	-1.10302	0.250117	-4.41003	1.03357e-05	0.000241636
									TraesCS2D02G462000	166.042	-1.56059	0.354239	-4.40547	1.05554e-05	0.000246373
									TraesCS1A02G295400	1828.91	-1.3138	0.298257	-4.40493	1.05816e-05	0.00024659
									TraesCS5D02G398800	37.6786	-2.61194	0.592951	-4.40499	1.05788e-05	0.00024659
									TraesCS4D02G142600	977.316	-1.07563	0.244196	-4.40481	1.05877e-05	0.000246634
									TraesCS5D02G224700	250.361	-1.52504	0.346369	-4.40294	1.06795e-05	0.000248574
									TraesCS3D02G370400	92.8689	-1.52069	0.34556	-4.40066	1.07921e-05	0.000250895
									TraesCS5B02G240600	24.3931	-2.0973	0.476748	-4.39917	1.08665e-05	0.000252225
									TraesCS7B02G120600	40.8349	-2.18294	0.496375	-4.39777	1.09371e-05	0.000253662
									TraesCS3A02G452900	1413.8	-1.33372	0.303322	-4.39705	1.09733e-05	0.000254198
									TraesCS4A02G144500	319.769	-1.10558	0.251468	-4.39652	1.09998e-05	0.000254612
									TraesCS7A02G560200	127.436	-1.15621	0.26313	-4.39407	1.11248e-05	0.000256894
									TraesCS4A02G044400	336.716	-1.08576	0.247177	-4.39263	1.11987e-05	0.000258294
									TraesCS4D02G343100	15.2361	-3.41839	0.778474	-4.39114	1.12758e-05	0.000259971
									TraesCS2D02G469700	17.8788	-2.95745	0.673625	-4.39035	1.13167e-05	0.000260708
									TraesCS7D02G273400	23.2658	-2.2614	0.515079	-4.3904	1.13142e-05	0.000260708
									TraesCS4D02G299700	63.4653	-1.77034	0.40331	-4.38952	1.13604e-05	0.000261507
									TraesCS2A02G467900	190.057	-1.02922	0.234505	-4.3889	1.13925e-05	0.000262135
									TraesCS3B02G050700	73.972	-2.09635	0.477913	-4.38648	1.15202e-05	0.000264874
									TraesCS6D02G388700	79.3699	-1.2447	0.283787	-4.38604	1.15431e-05	0.000265192
									TraesCS2D02G015200	72.9757	-2.10404	0.479882	-4.38449	1.16256e-05	0.000266983
									TraesCS6D02G176700	12.3797	-3.45213	0.78745	-4.38393	1.16556e-05	0.000267462
									TraesCS4B02G073600	174.068	-1.12191	0.255991	-4.3826	1.17272e-05	0.000268893
									TraesCS2D02G484000	278.346	-1.08277	0.247105	-4.38183	1.17689e-05	0.000269744
									TraesCS1A02G060500	42.0291	-1.53599	0.350872	-4.37763	1.19974e-05	0.000274551
									TraesCS6D02G204200	56.104	-1.3586	0.310396	-4.37698	1.20333e-05	0.000275157
									TraesCS6B02G323800	56.1642	-1.3572	0.310172	-4.37562	1.21089e-05	0.000276453
									TraesCS3D02G110200	94.9011	-1.74587	0.399054	-4.37501	1.21427e-05	0.0002771
									TraesCS1B02G124300	25.1575	-2.12995	0.487	-4.37361	1.22209e-05	0.000278195
									TraesCS2B02G100700	7.5221	-6.50081	1.48635	-4.37367	1.22175e-05	0.000278195
									TraesCS5A02G547400	29.3346	-2.38353	0.544945	-4.37389	1.2205e-05	0.000278195
									TraesCS3B02G079000	226.128	-1.15177	0.263376	-4.3731	1.22495e-05	0.000278684
									TraesCS1B02G086400	47.5184	-1.70993	0.3913	-4.36987	1.24319e-05	0.000282504
									TraesCS4A02G405600	175.149	-1.29237	0.295842	-4.36844	1.25136e-05	0.000284139
									TraesCS2B02G212300	67.2309	-1.41398	0.323724	-4.36786	1.25471e-05	0.000284622
									TraesCS4D02G262300	161.294	-1.023	0.234217	-4.36774	1.25537e-05	0.000284622
									TraesCS2B02G232400	9.98934	-5.9386	1.35985	-4.36711	1.25902e-05	0.000285301
									TraesCS4A02G101500	60.3188	-1.88837	0.432422	-4.36696	1.25989e-05	0.000285301
									TraesCS7D02G381600	19.8718	-2.57953	0.590812	-4.36608	1.26498e-05	0.000286343
									TraesCS5A02G295400	36.4122	-2.05854	0.471579	-4.36521	1.27e-05	0.000287255
									TraesCSU02G116500	105.49	-1.45352	0.333038	-4.36443	1.27456e-05	0.000288065
									TraesCS4A02G319000	108.942	-1.43828	0.329681	-4.36264	1.28505e-05	0.000289853
									TraesCS4B02G042500	19.0539	-3.02714	0.694	-4.36188	1.28952e-05	0.000290659
									TraesCS2A02G178600	80.1078	-1.39304	0.319375	-4.36176	1.29021e-05	0.000290703
									TraesCS2B02G239700	1864.47	-1.18111	0.270804	-4.36149	1.2918e-05	0.000290948
									TraesCS4D02G225700	300.936	-1.04425	0.239449	-4.36103	1.29451e-05	0.000291446
									TraesCS6B02G336800	32.0304	-1.70308	0.390609	-4.36006	1.3003e-05	0.000292524
									TraesCS1A02G360700	196.415	-1.34424	0.308421	-4.35845	1.30988e-05	0.000294453
									TraesCS2A02G086000	57.7251	-2.88107	0.661234	-4.35711	1.31793e-05	0.000296037
									TraesCS1A02G094200	74.9566	-1.46567	0.336481	-4.35587	1.3254e-05	0.00029737
									TraesCS7A02G501100	577.352	-1.63255	0.375138	-4.35186	1.34986e-05	0.00030251
									TraesCS6D02G029300	39.4828	-2.04876	0.470929	-4.35047	1.35844e-05	0.0003042
									TraesCS3B02G412700	67.2486	-1.43714	0.330425	-4.34937	1.36532e-05	0.000305389
									TraesCS2D02G088200	16.0896	-3.61658	0.831808	-4.34785	1.37477e-05	0.00030715
									TraesCS6B02G273200	46.134	-1.7469	0.4018	-4.34769	1.37582e-05	0.00030715
									TraesCS5B02G462800	11.8466	-4.24983	0.977619	-4.34712	1.37939e-05	0.000307829
									TraesCS1B02G449900	120.419	-1.0518	0.242097	-4.34455	1.3956e-05	0.000311093
									TraesCS6A02G059000	1247.63	-1.59819	0.36789	-4.3442	1.39784e-05	0.000311472
									TraesCS7B02G308800	218.203	-1.08046	0.24877	-4.34321	1.40413e-05	0.000312636
									TraesCS3B02G468900	101.202	-1.46167	0.336737	-4.3407	1.42027e-05	0.000315869
									TraesCS3B02G342900	43.5671	-1.52346	0.351024	-4.34006	1.42447e-05	0.000316393
									TraesCS3B02G555700	113.547	-1.58081	0.364374	-4.33844	1.43498e-05	0.000318413
									TraesCS2D02G016000	10.9834	-5.14125	1.18526	-4.33765	1.44014e-05	0.000319437
									TraesCS1B02G290400	128.46	-1.16398	0.268355	-4.33747	1.44134e-05	0.000319583
									TraesCS3D02G153400	14.0493	-2.90658	0.670472	-4.33513	1.45672e-05	0.000322503
									TraesCS4A02G223200	544.751	-1.39921	0.322797	-4.33463	1.46003e-05	0.000323113
									TraesCS6A02G290600	137.566	-1.20749	0.278719	-4.33229	1.47569e-05	0.000326209
									TraesCS4D02G087200	14.4459	-2.93625	0.67784	-4.33177	1.47916e-05	0.000326727
									TraesCS1A02G179400	138.943	-1.71759	0.396747	-4.32918	1.49664e-05	0.000329966
									TraesCS7B02G123900	130.209	-1.56152	0.360718	-4.32891	1.49847e-05	0.000330245
									TraesCS2A02G295000	88.75	-1.40011	0.323464	-4.3285	1.50128e-05	0.00033074
									TraesCS7D02G306000	355.774	-1.44596	0.334066	-4.32837	1.5022e-05	0.000330817
									TraesCS1D02G366300	9054.97	-1.15577	0.267045	-4.32801	1.50462e-05	0.000330879
									TraesCS7A02G501000	305.991	-1.39429	0.322152	-4.32806	1.50431e-05	0.000330879
									TraesCS6D02G364900	996.038	-1.15284	0.266438	-4.32687	1.51241e-05	0.000332441
									TraesCS2D02G025400	488.082	-1.12818	0.26082	-4.32553	1.52167e-05	0.000334224
									TraesCS3A02G204000	102.173	-1.05899	0.245138	-4.31998	1.56045e-05	0.000341844
									TraesCS5A02G348400	615.876	-1.13879	0.263683	-4.31878	1.56892e-05	0.000343441
									TraesCS4B02G223100	41.6445	-1.52462	0.353473	-4.31327	1.60858e-05	0.000351465
									TraesCS5B02G007100	10.3951	-5.98437	1.38752	-4.31299	1.61062e-05	0.000351648
									TraesCS6A02G260600	93.2137	-1.34713	0.312339	-4.31304	1.61022e-05	0.000351648
									TraesCS3B02G380500	54.0978	-2.47358	0.573763	-4.31116	1.62403e-05	0.0003543
									TraesCS7D02G210500	82.3405	-1.65342	0.383529	-4.31108	1.62458e-05	0.0003543
									TraesCS3B02G154800	27.117	-2.50413	0.58117	-4.30877	1.64164e-05	0.000357354
									TraesCS5A02G473100	24.1746	-3.04506	0.706974	-4.30717	1.65359e-05	0.000359602
									TraesCS7D02G317800	109.773	-1.1979	0.278144	-4.30677	1.65658e-05	0.000360068
									TraesCS5A02G166100	46.6737	-1.91044	0.443823	-4.30451	1.67355e-05	0.000363082
									TraesCS4D02G212100	29.7938	-2.51514	0.584315	-4.30442	1.67424e-05	0.000363097
									TraesCS2A02G404800	397.394	-1.00508	0.23353	-4.30386	1.67851e-05	0.000363889
									TraesCS5A02G109300	62.8619	-2.04928	0.476287	-4.30262	1.68791e-05	0.000365791
									TraesCS7D02G008800	91.0922	-1.50343	0.34945	-4.30227	1.69057e-05	0.000366233
									TraesCS1D02G262100	41.1388	-1.4867	0.345696	-4.30058	1.7035e-05	0.000368623
									TraesCS7B02G094700	66.1765	-1.98235	0.461392	-4.29646	1.73544e-05	0.000374995
									TraesCS2D02G371400	11.4562	-4.58094	1.06647	-4.29541	1.74374e-05	0.000376356
									TraesCS2A02G197900	309.564	-1.00768	0.234665	-4.2941	1.75401e-05	0.000378153
									TraesCS3D02G287300	64.7508	-2.92371	0.681028	-4.29309	1.76206e-05	0.000379469
									TraesCS2A02G481400	16.3936	-3.84682	0.896143	-4.29264	1.76561e-05	0.000379954
									TraesCS5D02G311200	128.493	-1.47934	0.344753	-4.29101	1.7786e-05	0.000382327
									TraesCS2A02G348500	78.267	-1.16084	0.270637	-4.28927	1.7926e-05	0.000385196
									TraesCS6A02G373400	347.635	-1.03662	0.241737	-4.28822	1.80109e-05	0.000386877
									TraesCS1A02G183100	27.0243	-1.97501	0.460589	-4.28802	1.80276e-05	0.000387094
									TraesCS6B02G409800	16.9795	-2.86646	0.668781	-4.28609	1.81843e-05	0.000390315
									TraesCS3D02G084800	69.2633	-1.59408	0.371929	-4.28598	1.81932e-05	0.000390363
									TraesCSU02G009200	93.379	-1.36842	0.319558	-4.28223	1.85029e-05	0.000396136
									TraesCS4B02G043700	66.8964	-1.18908	0.277691	-4.28203	1.85194e-05	0.000396343
									TraesCS1A02G228700	1129.53	-1.09353	0.255501	-4.27993	1.8695e-05	0.000399225
									TraesCS3D02G109900	18.2632	-2.44669	0.571992	-4.27749	1.89015e-05	0.000403046
									TraesCS2A02G039400	11.3652	-4.16437	0.973755	-4.27662	1.89756e-05	0.000404255
									TraesCS7D02G394800	42.3667	-2.19186	0.512527	-4.27658	1.89789e-05	0.000404255
									TraesCS6D02G299200	23.7917	-2.12382	0.496633	-4.27645	1.89901e-05	0.000404346
									TraesCS4B02G348600	15.8041	-3.13118	0.732207	-4.27636	1.89971e-05	0.000404346
									TraesCS5B02G501800	26.7528	-2.84177	0.664945	-4.2737	1.92257e-05	0.000408767
									TraesCS6A02G121100	84.4777	-1.54203	0.360964	-4.27197	1.93753e-05	0.000411349
									TraesCS2D02G564300	91.1395	-1.2628	0.295896	-4.26772	1.97483e-05	0.000417752
									TraesCS3D02G327700	19.4411	-3.37968	0.792312	-4.26559	1.99372e-05	0.000420226
									TraesCS3B02G166900	83.0079	-1.55429	0.364459	-4.26463	2.00232e-05	0.000421886
									TraesCS3B02G272100	53.2166	-2.04394	0.479405	-4.26349	2.01255e-05	0.00042389
									TraesCS2D02G394300	176.061	-1.06125	0.24896	-4.26272	2.01951e-05	0.00042505
									TraesCS6A02G228200	29.4412	-1.78439	0.418615	-4.26261	2.02055e-05	0.000425106
									TraesCS5B02G163500	25.5844	-2.01105	0.471806	-4.26245	2.02201e-05	0.000425117
									TraesCS7A02G217100	36.7189	-1.61291	0.378574	-4.2605	2.03973e-05	0.000428037
									TraesCS1A02G220300	16.092	-3.1171	0.731755	-4.25977	2.04641e-05	0.000429165
									TraesCS2A02G355300	353.301	-1.06358	0.249766	-4.2583	2.05988e-05	0.000431835
									TraesCS7D02G062900	189.068	-1.06811	0.250875	-4.25753	2.06694e-05	0.00043316
									TraesCS7D02G382900	52.3727	-1.54503	0.362921	-4.2572	2.07006e-05	0.00043366
									TraesCSU02G142200	372.418	-1.33901	0.314616	-4.25603	2.08087e-05	0.0004353
									TraesCS4B02G305600	170.46	-1.03552	0.243394	-4.2545	2.09517e-05	0.000437576
									TraesCS7A02G335600	32.3507	-1.86692	0.438945	-4.2532	2.10733e-05	0.000439578
									TraesCSU02G129700	49.0381	-1.69184	0.398282	-4.24786	2.15826e-05	0.000449079
									TraesCS3B02G188200	114.781	-1.39068	0.327465	-4.24681	2.1684e-05	0.000451029
									TraesCS6D02G008400	33.6515	-2.95706	0.696383	-4.24631	2.17323e-05	0.000451872
									TraesCS3A02G250600	18.7589	-2.40569	0.566703	-4.24507	2.18525e-05	0.000453887
									TraesCS6D02G282800	2192.91	-1.2951	0.305224	-4.2431	2.20454e-05	0.000457245
									TraesCS6A02G177500	123.489	-1.23458	0.290974	-4.24292	2.20628e-05	0.000457403
									TraesCS2D02G392200	217.427	-1.47132	0.3469	-4.24134	2.22185e-05	0.000460181
									TraesCS4D02G019000	858.413	-1.39759	0.329583	-4.24048	2.23038e-05	0.000461296
									TraesCS1A02G270000	52.7067	-1.59233	0.37559	-4.23953	2.23983e-05	0.000462908
									TraesCS1B02G443700	48.8444	-1.45091	0.342239	-4.23946	2.24055e-05	0.000462908
									TraesCS3A02G180200	118.495	-3.84867	0.907917	-4.23901	2.24504e-05	0.000463344
									TraesCS7A02G307300	61.9269	-1.24932	0.294772	-4.23825	2.25265e-05	0.000464751
									TraesCS2B02G034200	39.4925	-1.88328	0.444362	-4.23816	2.25354e-05	0.000464771
									TraesCS2A02G358200	35.1637	-2.20692	0.520779	-4.23772	2.258e-05	0.000465362
									TraesCS7D02G361300	55.1671	-1.71837	0.405598	-4.23663	2.26898e-05	0.000467459
									TraesCS2D02G465700	27.4149	-1.94188	0.458492	-4.23536	2.2819e-05	0.00046979
									TraesCS1A02G209100	779.716	-1.06217	0.250808	-4.235	2.28552e-05	0.000470205
									TraesCS3A02G037200	103.124	-1.07971	0.255011	-4.23399	2.29582e-05	0.000471992
									TraesCS1B02G130000	49.6825	-1.7464	0.412582	-4.23287	2.30727e-05	0.000474012
									TraesCS7D02G211000	31.9172	-1.63988	0.387521	-4.23171	2.31921e-05	0.000475629
									TraesCS3D02G153200	241.97	-1.27016	0.300313	-4.22946	2.34255e-05	0.000479408
									TraesCS5D02G147500	49.4281	-1.58866	0.375645	-4.22914	2.34589e-05	0.000479922
									TraesCS1D02G374900	6.02213	-6.17332	1.46071	-4.22626	2.37609e-05	0.00048526
									TraesCS5B02G475800	23.7744	-2.19935	0.520443	-4.22592	2.37963e-05	0.000485805
									TraesCS4A02G030300	947.274	-1.51005	0.357866	-4.21958	2.44754e-05	0.00049793
									TraesCS2D02G181100	67.1195	-1.41594	0.335751	-4.21725	2.47304e-05	0.000502244
									TraesCS3A02G457700	155.27	-1.07736	0.255529	-4.21619	2.48465e-05	0.000504428
									TraesCS1A02G223600	92.4422	-1.38941	0.329554	-4.21603	2.48641e-05	0.000504608
									TraesCS4B02G247500	440.263	-1.32319	0.313892	-4.21542	2.49314e-05	0.000505624
									TraesCS3B02G408300	46.6929	-1.81151	0.429846	-4.21432	2.50527e-05	0.000507908
									TraesCS7B02G111700	156.027	-2.08364	0.494456	-4.21401	2.5088e-05	0.000508183
									TraesCS4A02G403200	32.2351	-2.07924	0.493488	-4.21335	2.51612e-05	0.000509225
									TraesCSU02G008100	178.174	-1.48742	0.353092	-4.21256	2.52491e-05	0.000510651
									TraesCS5D02G305100	31.3056	-1.78778	0.424419	-4.2123	2.52789e-05	0.00051077
									TraesCS5A02G265800	11.673	-4.62446	1.09823	-4.21082	2.54441e-05	0.000513705
									TraesCS7A02G310100	24.5535	-2.06207	0.48976	-4.21036	2.5496e-05	0.000514576
									TraesCS3B02G479900	29.192	-2.03258	0.482787	-4.2101	2.55259e-05	0.000515002
									TraesCS3A02G220700	69.4879	-1.3887	0.330162	-4.20613	2.59785e-05	0.000523591
									TraesCS1D02G022000	181.235	-1.68476	0.400575	-4.20585	2.60103e-05	0.000524051
									TraesCS6D02G107000	1419.47	-1.43279	0.340676	-4.20572	2.60248e-05	0.000524162
									TraesCS2A02G304200	208.734	-1.21527	0.289069	-4.2041	2.62124e-05	0.000527759
									TraesCS3A02G332500	88.3609	-1.33387	0.317336	-4.20333	2.63011e-05	0.000529181
									TraesCS3A02G163900	259.525	-1.03317	0.245809	-4.20314	2.63243e-05	0.000529464
									TraesCS7A02G058000	91.9714	-1.93974	0.461569	-4.20248	2.64006e-05	0.000530635
									TraesCS3A02G186500	663.641	-1.67894	0.400071	-4.1966	2.7095e-05	0.000542168
									TraesCSU02G026600	21.4484	-2.28586	0.544724	-4.19635	2.71245e-05	0.000542203
									TraesCS6A02G155800	2176.28	-1.32311	0.315343	-4.19578	2.71928e-05	0.000543383
									TraesCS6B02G104300	95.3658	-1.24043	0.295659	-4.19548	2.72291e-05	0.000543921
									TraesCS7D02G047600	76.0403	-1.60854	0.383431	-4.19513	2.7272e-05	0.000544407
									TraesCS1B02G263500	84.8802	-1.31709	0.313987	-4.19471	2.73224e-05	0.000544984
									TraesCS3D02G428100	31.2885	-2.23207	0.532118	-4.19468	2.73256e-05	0.000544984
									TraesCS2B02G245800	9.8384	-4.35957	1.04122	-4.18698	2.82687e-05	0.000559337
									TraesCS7B02G394500	45.4828	-1.72601	0.412246	-4.18685	2.82858e-05	0.000559458
									TraesCS5B02G473100	782.365	-1.38819	0.331663	-4.18555	2.84476e-05	0.000562116
									TraesCS6A02G123900	134.482	-1.40243	0.335125	-4.1848	2.85419e-05	0.000563598
									TraesCS3D02G137800	89.8062	-1.13424	0.27109	-4.184	2.86426e-05	0.000565396
									TraesCS7D02G056700	25.2313	-2.5081	0.599475	-4.18384	2.8663e-05	0.000565608
									TraesCS2B02G398300	50.6287	-1.57023	0.375364	-4.18321	2.87419e-05	0.000566681
									TraesCS3A02G307200	39.7764	-1.96305	0.469293	-4.18299	2.87701e-05	0.000566764
									TraesCS2D02G462800	142.464	-1.28224	0.306636	-4.18164	2.89419e-05	0.000569573
									TraesCS2D02G193300	106.107	-1.17021	0.280025	-4.17897	2.92833e-05	0.000575905
									TraesCS6A02G208800	180.001	-1.13729	0.272147	-4.17897	2.92832e-05	0.000575905
									TraesCS3D02G151500	14.8379	-3.17866	0.76086	-4.17772	2.94449e-05	0.000578499
									TraesCS4D02G042200	211.384	-1.28625	0.308076	-4.17511	2.97841e-05	0.000584378
									TraesCS1A02G050700	13.0171	-3.09252	0.740717	-4.17503	2.9795e-05	0.000584395
									TraesCS5D02G070500	127.664	-1.36894	0.327973	-4.17395	2.9937e-05	0.00058659
									TraesCS5A02G222200	105.755	-1.41703	0.339724	-4.17113	3.03097e-05	0.000593495
									TraesCS7A02G385000	30.6126	-1.72623	0.414096	-4.16868	3.06365e-05	0.000599493
									TraesCS2A02G375200	28.6776	-2.02813	0.486556	-4.16834	3.06831e-05	0.000600204
									TraesCS7B02G306500	217.437	-1.31071	0.314588	-4.16643	3.09409e-05	0.000604438
									TraesCS5D02G481000	92.1957	-1.70182	0.408577	-4.16524	3.11023e-05	0.00060678
									TraesCS6D02G040300	451.548	-1.38587	0.33281	-4.16415	3.12513e-05	0.000609281
									TraesCS1A02G190400	579.997	-1.04982	0.252215	-4.1624	3.14922e-05	0.000613568
									TraesCS1D02G364600	4583.37	-1.38171	0.33207	-4.1609	3.17001e-05	0.000616797
									TraesCS3B02G234300	77.8242	-1.19761	0.28798	-4.15867	3.201e-05	0.000622205
									TraesCS2B02G110400	46.3986	-2.01758	0.485183	-4.15838	3.20509e-05	0.000622379
									TraesCS1B02G230900	45.752	-1.60973	0.387126	-4.15817	3.20812e-05	0.000622586
									TraesCS3D02G318000	67.7524	-1.35477	0.325912	-4.15686	3.22648e-05	0.000625701
									TraesCS2B02G344900	140.218	-1.174	0.282708	-4.15268	3.286e-05	0.0006364
									TraesCS2B02G237500	222.844	-1.01275	0.244082	-4.14921	3.33622e-05	0.000645058
									TraesCS3A02G253000	87.0238	-1.16017	0.279726	-4.14752	3.36098e-05	0.000648558
									TraesCS6B02G047400	10.0872	-3.62247	0.873497	-4.14709	3.36726e-05	0.000649127
									TraesCS7A02G131287	293.95	-1.57558	0.37996	-4.1467	3.37298e-05	0.000649802
									TraesCS3A02G450300	37.0598	-1.60535	0.387349	-4.14445	3.40626e-05	0.000655348
									TraesCS6B02G288000	1855.38	-1.31868	0.318175	-4.14452	3.40519e-05	0.000655348
									TraesCS2A02G436300	51.1232	-1.29845	0.313339	-4.14392	3.41413e-05	0.000656647
									TraesCS5A02G338800	412.519	-1.05223	0.254006	-4.14253	3.43494e-05	0.000660215
									TraesCS2D02G025500	52.1123	-1.49189	0.360147	-4.14244	3.43624e-05	0.000660249
									TraesCS6B02G084100	896.45	-1.3204	0.318778	-4.14207	3.44182e-05	0.000661103
									TraesCS6A02G005700	43.3609	-2.48437	0.599978	-4.14076	3.46152e-05	0.000664233
									TraesCS1A02G360000	1406.55	-1.51049	0.365226	-4.13576	3.53777e-05	0.000676201
									TraesCS7B02G213000	452.449	-1.38503	0.33497	-4.13478	3.55295e-05	0.00067888
									TraesCS1B02G197600	47.871	-1.83128	0.442948	-4.13429	3.56054e-05	0.000680108
									TraesCS2B02G118100	204.367	-1.50029	0.362909	-4.13407	3.56396e-05	0.000680539
									TraesCS6A02G103200	210.653	-1.27827	0.309252	-4.13343	3.57392e-05	0.000682218
									TraesCS1D02G211500	5.55809	-6.06957	1.46883	-4.13226	3.5922e-05	0.000685484
									TraesCS6A02G330100	49.1453	-2.06183	0.499075	-4.1313	3.60724e-05	0.000688086
									TraesCS4A02G310600	58.1019	-1.41678	0.343151	-4.12874	3.64752e-05	0.000694601
									TraesCS2D02G388600	88.9042	-1.06339	0.257596	-4.12813	3.65722e-05	0.000695621
									TraesCS1B02G304700	387.79	-1.2386	0.300095	-4.12736	3.66955e-05	0.000697739
									TraesCS3B02G392800	18.5651	-2.80591	0.680059	-4.12598	3.69161e-05	0.000701478
									TraesCS1D02G373800	4406.73	-1.28909	0.312448	-4.12579	3.69464e-05	0.000701687
									TraesCS1A02G038200	2351.36	-1.29903	0.314947	-4.1246	3.71378e-05	0.000704089
									TraesCS3D02G168200	528.553	-1.03859	0.251814	-4.12444	3.71642e-05	0.00070436
									TraesCS2D02G371600	218.889	-1.34565	0.326294	-4.12405	3.72273e-05	0.000705328
									TraesCS3A02G082700	51.0355	-1.57665	0.382347	-4.12362	3.72958e-05	0.000706398
									TraesCS4D02G092400	54.9155	-1.47655	0.358128	-4.12297	3.74011e-05	0.000708163
									TraesCS1A02G281100	80.0583	-1.17172	0.284235	-4.12237	3.75002e-05	0.000709486
									TraesCS2D02G099900	88.8913	-1.66936	0.404956	-4.12232	3.75074e-05	0.000709486
									TraesCS3A02G493900	48.5897	-1.66122	0.403051	-4.12162	3.7622e-05	0.000710964
									TraesCS2B02G078700	331.626	-1.16811	0.283439	-4.1212	3.76912e-05	0.00071204
									TraesCS6D02G040800	2228.47	-1.50976	0.366444	-4.12002	3.78837e-05	0.000715216
									TraesCS1B02G271300	90.8248	-1.03085	0.250212	-4.11991	3.79022e-05	0.000715334
									TraesCS7B02G121700	106.637	-1.48964	0.361624	-4.1193	3.80027e-05	0.000716999
									TraesCS2D02G136100	5.95281	-6.1531	1.49405	-4.1184	3.81506e-05	0.000719325
									TraesCS6A02G149300	72.6502	-1.24893	0.303331	-4.11739	3.83182e-05	0.000722252
									TraesCS5A02G276500	15.3065	-3.08981	0.750717	-4.11581	3.85814e-05	0.000726277
									TraesCS1A02G084300	64.5256	-1.21996	0.296675	-4.11209	3.92092e-05	0.000737146
									TraesCS1B02G360900	139.468	-1.49092	0.362653	-4.11115	3.93693e-05	0.000738967
									TraesCS4B02G102400	322.101	-1.08855	0.264831	-4.11035	3.95068e-05	0.000741085
									TraesCS2D02G543500	99.1077	-1.65394	0.402462	-4.10955	3.96433e-05	0.000742918
									TraesCS2D02G379300	35.9373	-1.92928	0.469543	-4.10885	3.97636e-05	0.000744456
									TraesCS4A02G315700	54.7642	-1.31138	0.319281	-4.10728	4.00339e-05	0.00074808
									TraesCSU02G056800	6449.33	-3.60424	0.877761	-4.10617	4.02269e-05	0.000751206
									TraesCS3D02G109700	406.313	-1.00206	0.244227	-4.10299	4.07851e-05	0.000759274
									TraesCS5D02G425200	142.599	-1.2055	0.293811	-4.10297	4.07888e-05	0.000759274
									TraesCS3B02G188600	57.1488	-2.09732	0.511521	-4.10016	4.12857e-05	0.00076733
									TraesCS7A02G010000	127.709	-1.15478	0.281688	-4.09949	4.1407e-05	0.000769313
									TraesCS1B02G245200	2005.14	-1.31336	0.32061	-4.09643	4.19566e-05	0.000778287
									TraesCS7A02G142300	44.1975	-1.56825	0.382831	-4.09645	4.19542e-05	0.000778287
									TraesCS7B02G016800	79.4973	-1.04721	0.255708	-4.09532	4.21585e-05	0.000781537
									TraesCS5D02G335800	181.086	-1.60382	0.39178	-4.09368	4.24586e-05	0.000786103
									TraesCS5B02G144100	190.697	-1.36533	0.33357	-4.0931	4.25643e-05	0.000787312
									TraesCS6D02G062100	1621.12	-1.25265	0.306199	-4.09097	4.29575e-05	0.00079333
									TraesCS1D02G176300	112.565	-1.2094	0.295685	-4.09016	4.31079e-05	0.000795856
									TraesCS3D02G478600	24.4731	-1.96161	0.479628	-4.08985	4.31655e-05	0.000796667
									TraesCSU02G009400	46.171	-2.16802	0.530307	-4.08822	4.34689e-05	0.000801256
									TraesCS4B02G330800	19.9378	-2.03748	0.498415	-4.08793	4.35244e-05	0.000802027
									TraesCS3A02G338000	425.94	-1.07284	0.262468	-4.0875	4.36047e-05	0.000802493
									TraesCS7D02G130500	1080.91	-1.02924	0.251818	-4.08725	4.36508e-05	0.000803089
									TraesCS7D02G130100	244.053	-1.54525	0.378167	-4.08617	4.38559e-05	0.000806102
									TraesCS2D02G526500	38.5831	-1.93225	0.472935	-4.08565	4.39534e-05	0.000807387
									TraesCS4A02G033500	100.887	-1.39858	0.342311	-4.08572	4.3941e-05	0.000807387
									TraesCS5D02G102100	594.76	-1.20732	0.295571	-4.08471	4.41325e-05	0.000810422
									TraesCS3D02G239400	11.0195	-5.19017	1.27152	-4.08187	4.46739e-05	0.000819849
									TraesCS7A02G345200	168.005	-1.32579	0.324807	-4.08178	4.46925e-05	0.000819932
									TraesCS6A02G092600	12.7753	-3.52337	0.863354	-4.08103	4.48367e-05	0.000821805
									TraesCS2D02G197300	146.748	-1.08598	0.266175	-4.07993	4.50498e-05	0.000825452
									TraesCS7A02G250100	102.859	-1.19845	0.293797	-4.07918	4.51947e-05	0.000827847
									TraesCS5A02G552400	448.503	-1.05283	0.258177	-4.07794	4.54357e-05	0.000832001
									TraesCS5B02G146900	17.8564	-2.38759	0.585544	-4.07756	4.55102e-05	0.000833105
									TraesCS2B02G017800	28.3953	-1.89265	0.464222	-4.07704	4.56125e-05	0.000834612
									TraesCS1A02G309800	168.46	-1.61029	0.395128	-4.07537	4.59421e-05	0.000839171
									TraesCS7B02G123500	215.401	-1.31801	0.323505	-4.07417	4.61793e-05	0.000843241
									TraesCS1D02G072700	275.461	-1.25119	0.307218	-4.07264	4.64836e-05	0.000847761
									TraesCS7A02G009200	47.4826	-1.68419	0.413583	-4.0722	4.65719e-05	0.00084882
									TraesCS1A02G361600	3876.44	-1.33637	0.32819	-4.07194	4.66233e-05	0.000849492
									TraesCS3D02G296300	73.1551	-1.2402	0.304796	-4.06897	4.7222e-05	0.000857993
									TraesCS4A02G081000	6.86661	-6.37186	1.56674	-4.06695	4.76331e-05	0.000864656
									TraesCS1D02G240600	122.197	-1.33023	0.327179	-4.06576	4.78763e-05	0.000868263
									TraesCS3D02G381000	23.1045	-2.62362	0.645313	-4.06565	4.78983e-05	0.000868393
									TraesCS6B02G049100	142.598	-1.5338	0.377653	-4.06142	4.87756e-05	0.000881837
									TraesCS7A02G263000	36.6176	-1.69794	0.418095	-4.06114	4.88345e-05	0.000882628
									TraesCS1D02G322600	119.215	-1.01842	0.250823	-4.06029	4.90119e-05	0.000885287
									TraesCS4A02G095200	107.99	-1.16861	0.287899	-4.05909	4.92645e-05	0.000888478
									TraesCS4B02G204800	265.884	-1.09856	0.270638	-4.05915	4.92518e-05	0.000888478
									TraesCS2B02G251700	438.858	-1.09944	0.270871	-4.05889	4.93055e-05	0.00088867
									TraesCS6A02G115400	737.236	-1.32631	0.326988	-4.05613	4.98923e-05	0.000898691
									TraesCS2A02G131700	38.3642	-2.11181	0.520661	-4.05601	4.99177e-05	0.000898872
									TraesCS3B02G272700	35.1185	-1.90515	0.469953	-4.05392	5.03661e-05	0.000906666
									TraesCS4B02G321400	14.5309	-2.86616	0.70716	-4.05305	5.05536e-05	0.000909202
									TraesCS6A02G243300	53.7461	-1.4426	0.355985	-4.05242	5.06895e-05	0.000910806
									TraesCS1B02G223300	723.788	-1.37977	0.340586	-4.05117	5.09626e-05	0.000915151
									TraesCS2A02G102500	74.437	-1.12389	0.277471	-4.05047	5.1115e-05	0.000917605
									TraesCS3D02G450500	101.575	-1.30465	0.322104	-4.05039	5.11327e-05	0.000917641
									TraesCS5A02G064300	108.355	-1.1286	0.278677	-4.04986	5.12484e-05	0.000919154
									TraesCS4D02G292400	97.857	-1.21719	0.300681	-4.04812	5.16312e-05	0.000924884
									TraesCS3D02G527400	96.3423	-2.14018	0.528888	-4.04656	5.19747e-05	0.000930038
									TraesCS6A02G260700	3082.34	-1.31734	0.325599	-4.04589	5.2125e-05	0.000932302
									TraesCS5D02G160300	501.992	-1.65761	0.40976	-4.04533	5.22501e-05	0.000934254
									TraesCS2A02G038400	12.8685	-3.98369	0.985626	-4.04179	5.30444e-05	0.000946719
									TraesCS3D02G441700	245.429	-1.53147	0.379074	-4.04003	5.34439e-05	0.000952686
									TraesCS1D02G345500	347.353	-1.36181	0.337238	-4.03813	5.3878e-05	0.00095984
									TraesCS7A02G223300	148.38	-1.00794	0.249653	-4.03734	5.40615e-05	0.000962522
									TraesCS7D02G310000	43.4372	-1.41784	0.351207	-4.03706	5.41258e-05	0.000963373
									TraesCS3A02G055500	274.279	-1.6407	0.40642	-4.03696	5.41472e-05	0.000963461
									TraesCS3B02G099300	21.9468	-3.42885	0.849604	-4.03582	5.4412e-05	0.000966702
									TraesCS1A02G129300	319.59	-1.12422	0.278604	-4.03519	5.4557e-05	0.000968689
									TraesCS3D02G185000	303.929	-1.43408	0.355409	-4.035	5.46012e-05	0.000968885
									TraesCS7A02G269400	16.2517	-2.80276	0.695045	-4.03249	5.51897e-05	0.000977548
									TraesCS7A02G309300	432.648	-1.01844	0.252633	-4.0313	5.5468e-05	0.000981883
									TraesCS2B02G266600	299.805	-1.37046	0.339986	-4.03093	5.55555e-05	0.000982836
									TraesCS1D02G366400	992.41	-1.46139	0.362587	-4.03045	5.56698e-05	0.000983965
									TraesCS5B02G089200	84.205	-1.16806	0.289858	-4.02977	5.58313e-05	0.000986055
									TraesCS3A02G305000	59.8515	-1.27245	0.315988	-4.02689	5.65206e-05	0.000996293
									TraesCS5A02G154500	16.8599	-2.72334	0.676444	-4.02597	5.6741e-05	0.000999274
									TraesCS2D02G256000	186.471	-1.41242	0.350924	-4.02486	5.70088e-05	0.00100286
									TraesCS3D02G351000	514.115	-1.54272	0.383317	-4.02466	5.70572e-05	0.00100303
									TraesCS1B02G353400	183.299	-1.20173	0.298673	-4.02357	5.73219e-05	0.00100678
									TraesCS6D02G370200	151.47	-1.16866	0.290468	-4.02335	5.7375e-05	0.00100729
									TraesCS7A02G386300	49.0182	-1.43358	0.35639	-4.0225	5.75835e-05	0.00101016
									TraesCS7A02G208100	362.282	-1.2586	0.312957	-4.02165	5.77911e-05	0.00101258
									TraesCS3B02G154900	96.0742	-1.18909	0.295763	-4.02039	5.8101e-05	0.00101611
									TraesCS4B02G019200	146.286	-1.4114	0.351158	-4.01928	5.83765e-05	0.00102009
									TraesCSU02G025800	84.3201	-1.14797	0.2857	-4.01809	5.86723e-05	0.00102495
									TraesCS6D02G008600	16.4307	-4.11492	1.02415	-4.01789	5.87213e-05	0.0010255
									TraesCS6B02G078500	22.4031	-2.3138	0.576037	-4.01675	5.90057e-05	0.00102985
									TraesCS3A02G313700	123.819	-1.13261	0.282331	-4.01165	6.02952e-05	0.00104807
									TraesCS4D02G225600	224.704	-1.41174	0.351952	-4.01115	6.04227e-05	0.00104988
									TraesCS5B02G057205	34.1411	-1.71301	0.427073	-4.01104	6.0452e-05	0.00105008
									TraesCS5B02G317600	66.6807	-1.2969	0.323446	-4.00963	6.08143e-05	0.00105543
									TraesCS1B02G077300	44.8361	-1.86494	0.465424	-4.00696	6.15051e-05	0.00106552
									TraesCS6A02G133600	38.2747	-2.07009	0.516649	-4.00677	6.15549e-05	0.00106607
									TraesCS4D02G327700	16.0213	-2.52987	0.631532	-4.00593	6.17741e-05	0.00106892
									TraesCS6D02G217400	220.246	-1.25924	0.314486	-4.00411	6.2252e-05	0.0010755
									TraesCS1D02G270000	175.615	-1.01508	0.253665	-4.00167	6.28962e-05	0.00108544
									TraesCS4D02G357100	18.0025	-2.57264	0.643478	-3.99802	6.38736e-05	0.00109971
									TraesCS3B02G167600	991.105	-1.39482	0.348939	-3.99732	6.40624e-05	0.00110264
									TraesCS3B02G110600	19.548	-2.01638	0.504559	-3.99633	6.43332e-05	0.00110665
									TraesCS7B02G247200	38.8627	-1.63587	0.409352	-3.99624	6.43557e-05	0.00110671
									TraesCS4A02G083100	28.2528	-1.75579	0.439393	-3.99595	6.44352e-05	0.00110775
									TraesCS2A02G234900	123.252	-1.05429	0.264041	-3.99291	6.52661e-05	0.00112006
									TraesCS3A02G188000	92.0749	-1.35445	0.339221	-3.99281	6.5294e-05	0.00112021
									TraesCS2D02G346600	95.0407	-1.3833	0.346535	-3.99179	6.5577e-05	0.00112473
									TraesCS2D02G377700	21.0167	-2.3011	0.576515	-3.9914	6.56854e-05	0.00112626
									TraesCS1B02G386200	3327.04	-1.3022	0.326262	-3.99128	6.57179e-05	0.00112649
									TraesCS7D02G116600	1910.65	-1.15023	0.288224	-3.99076	6.58616e-05	0.0011277
									TraesCS7B02G112800	46.8542	-1.80877	0.453255	-3.99062	6.59e-05	0.00112796
									TraesCS5A02G313800	11.6285	-5.27794	1.32293	-3.98959	6.61871e-05	0.00113221
									TraesCS6B02G271000	149.098	-1.10527	0.277052	-3.98939	6.62439e-05	0.00113255
									TraesCS5D02G408000	98.9446	-1.10601	0.277319	-3.98821	6.6574e-05	0.00113683
									TraesCS2D02G232800	291.041	-1.12208	0.281365	-3.98799	6.66357e-05	0.00113722
									TraesCS4A02G442700	17.4674	-2.8739	0.72063	-3.98803	6.66231e-05	0.00113722
									TraesCS5A02G214800	13.0685	-3.14064	0.787598	-3.98762	6.67387e-05	0.00113865
									TraesCS6A02G413400	530.041	-1.05186	0.263912	-3.98562	6.7303e-05	0.00114694
									TraesCS2B02G483400	233.633	-1.39691	0.350507	-3.98541	6.73639e-05	0.00114764
									TraesCS1B02G283700	483.034	-1.25487	0.314942	-3.98443	6.7641e-05	0.00115128
									TraesCS4D02G348600	57.4303	-1.34797	0.338378	-3.98364	6.78677e-05	0.00115353
									TraesCS7D02G223400	10.8603	-4.06779	1.02142	-3.9825	6.81952e-05	0.00115775
									TraesCS2A02G353400	388.714	-1.65693	0.416102	-3.98202	6.83316e-05	0.0011594
									TraesCS1B02G097400	71.8332	-1.05965	0.266157	-3.98129	6.85425e-05	0.0011623
									TraesCS3B02G163100	71.3473	-1.29298	0.324872	-3.97996	6.89254e-05	0.00116778
									TraesCS5B02G160700	59.2465	-2.03792	0.512054	-3.97989	6.89467e-05	0.0011678
									TraesCS2B02G406700	11.1477	-3.30121	0.829554	-3.9795	6.90596e-05	0.00116937
									TraesCS7A02G214100	79.8019	-1.05406	0.265144	-3.97541	7.02572e-05	0.00118724
									TraesCS4B02G015800	89.2731	-1.36215	0.342657	-3.97526	7.03025e-05	0.00118767
[truncated: 1,328 more rows]
