# Supplementary material for: Transcriptomic Responses of Wheat Anthers to Drought Stress and Antitranspirants
Source: Plants (Basel). 2025 Aug 24;14(17):2633. doi: 10.3390/plants14172633 (PMC12430781; doi:10.3390/plants14172633)
Supplement: Supplementary file 1 [file plants-14-02633-s001.zip › Table_S3.xlsx]

## Sheet: Sheet1
Table S3: Enriched GO terms in three types of contrast comparison for differentially expressed genes (upregulated - dark blue and downregulated - light blue) with padj <0.05. GO terms in each contrast are placed in order of highly significant at the top to least significant at the end of each contrast list. Also, the number of differentially expressed genes for each GO term in a particular catego…
Contrast 1_upreg2fold_0.05 (WW vs US)						Contrast 2_upreg2fold_0.05 (ABA vs US)						Contrast 3_upreg2fold_0.05 (VG vs US)
category	term	numDEInCat	numInCat	over_rep_padj		category	term	numDEInCat	numInCat	over_rep_padj		category	term	numDEInCat	numInCat	over_rep_padj
GO:0070828	heterochromatin organization	27	82	4.61862e-28		GO:0006351	transcription, DNA-templated	33	3998	7.1087e-08		GO:0009414	response to water deprivation	75	2566	9.46743e-10
GO:0006334	nucleosome assembly	40	348	4.59562e-24		GO:0002679	respiratory burst involved in defense response	14	509	7.1087e-08		GO:0071289	cellular response to nickel ion	11	38	4.09756e-09
GO:0006342	chromatin silencing	34	528	1.34994e-16		GO:0006355	regulation of transcription, DNA-templated	36	5908	1.13413e-05		GO:0010200	response to chitin	48	1332	2.04819e-08
GO:0008283	cell population proliferation	31	577	2.64178e-11		GO:0010200	response to chitin	13	1320	0.0142574		GO:0042538	hyperosmotic salinity response	37	944	3.66776e-07
GO:0051276	chromosome organization	15	131	1.56095e-09		GO:0009408	response to heat	13	1343	0.0144572		GO:2000280	regulation of root development	12	83	6.53018e-07
GO:0005975	carbohydrate metabolic process	39	1137	5.98349e-09		GO:0050832	defense response to fungus	16	2321	0.0186416		GO:0009408	response to heat	44	1349	1.42694e-06
GO:2000117	negative regulation of cysteine-type endopeptidase activity	7	14	6.0825e-08		GO:0010203	response to very low fluence red light stimulus	2	8	0.0268113		GO:0045926	negative regulation of growth	11	75	1.81072e-06
GO:0030388	fructose 1,6-bisphosphate metabolic process	7	16	9.84542e-08		GO:0009584	detection of visible light	2	9	0.0319313		GO:0006351	transcription, DNA-templated	87	3998	2.73797e-06
GO:0006000	fructose metabolic process	7	19	2.02462e-07		GO:0010201	response to continuous far red light stimulus by the high-irradiance response system	2	11	0.0485958		GO:0002679	respiratory burst involved in defense response	25	521	3.44928e-06
GO:0001539	cilium or flagellum-dependent cell motility	10	88	2.66371e-05								GO:0006355	regulation of transcription, DNA-templated	114	5910	6.19329e-06
GO:0006810	transport	47	2203	0.000138737		Contrast 2_downreg2fold_0.05 (ABA vs US)						GO:0009643	photosynthetic acclimation	11	92	1.14715e-05
GO:0055085	transmembrane transport	31	1225	0.000202611		category	term	numDEInCat	numInCat	over_rep_padj		GO:0009409	response to cold	68	3052	6.03486e-05
GO:0006002	fructose 6-phosphate metabolic process	7	59	0.00027723		GO:0050832	defense response to fungus	67	2321	8.01185e-11		GO:0071456	cellular response to hypoxia	9	77	0.000168047
GO:0009750	response to fructose	20	524	0.00027723		GO:0005975	carbohydrate metabolic process	44	1135	8.01185e-11		GO:0009611	response to wounding	55	2427	0.000632912
GO:0005983	starch catabolic process	7	65	0.000341657		GO:0055114	oxidation-reduction process	94	3612	1.07939e-10		GO:0009631	cold acclimation	15	299	0.00144333
GO:0005986	sucrose biosynthetic process	7	71	0.000434255		GO:0009657	plastid organization	22	233	4.01052e-10		GO:0050832	defense response to fungus	52	2368	0.00207256
GO:0006265	DNA topological change	9	132	0.00100133		GO:0009611	response to wounding	64	2377	1.19761e-08		GO:0080167	response to karrikin	32	1124	0.00207256
GO:0043067	regulation of programmed cell death	7	67	0.00105794		GO:0009813	flavonoid biosynthetic process	26	468	4.77263e-08		GO:0009686	gibberellin biosynthetic process	9	126	0.00562169
GO:0030001	metal ion transport	13	269	0.0013357		GO:0019684	photosynthesis, light reaction	23	337	4.77263e-08		GO:0009753	response to jasmonic acid	32	1246	0.00569716
GO:0048830	adventitious root development	8	104	0.00173382		GO:0042742	defense response to bacterium	60	2433	2.02852e-07		GO:0051403	stress-activated MAPK cascade	6	51	0.00684354
GO:0016118	carotenoid catabolic process	3	6	0.00185485		GO:0009595	detection of biotic stimulus	22	379	2.02852e-07		GO:0006979	response to oxidative stress	39	1669	0.00867513
GO:0016124	xanthophyll catabolic process	3	6	0.00185485		GO:0010103	stomatal complex morphogenesis	23	548	3.39416e-07		GO:0051707	response to other organism	17	465	0.00927848
GO:0033494	ferulate metabolic process	3	5	0.00194376		GO:0035435	phosphate ion transmembrane transport	8	34	6.85162e-07		GO:0010224	response to UV-B	25	891	0.00927848
GO:0090431	alkyl caffeate ester biosynthetic process	3	5	0.00194376		GO:0006817	phosphate ion transport	8	41	2.56875e-06		GO:0009062	fatty acid catabolic process	10	168	0.00946485
GO:0009239	enterobactin biosynthetic process	9	119	0.00200312		GO:0006098	pentose-phosphate shunt	27	611	3.92052e-06		GO:0000186	activation of MAPKK activity	6	56	0.00957468
GO:0010584	pollen exine formation	16	509	0.00213328		GO:0080167	response to karrikin	37	1092	3.92473e-06		GO:0009737	response to abscisic acid	51	2512	0.0156666
GO:0008643	carbohydrate transport	11	218	0.00336125		GO:0016036	cellular response to phosphate starvation	22	484	4.42877e-06		GO:0009416	response to light stimulus	26	962	0.0165828
GO:0043086	negative regulation of catalytic activity	10	194	0.00409967		GO:0009809	lignin biosynthetic process	19	333	4.42877e-06		GO:0009873	ethylene-activated signaling pathway	18	549	0.0170289
GO:0006863	purine nucleobase transport	8	111	0.00409967		GO:0009682	induced systemic resistance	11	119	1.66121e-05		GO:0010286	heat acclimation	18	529	0.01733
GO:0015749	monosaccharide transmembrane transport	4	21	0.00423645		GO:0009773	photosynthetic electron transport in photosystem I	13	146	1.75223e-05		GO:0009555	pollen development	34	1498	0.017478
GO:0006828	manganese ion transport	5	40	0.0044206		GO:0009625	response to insect	14	208	2.65297e-05		GO:0031098	stress-activated protein kinase signaling cascade	6	68	0.0223286
GO:0080110	sporopollenin biosynthetic process	9	144	0.00470092		GO:0007568	aging	14	187	2.90617e-05		GO:0043462	regulation of ATPase activity	3	9	0.0223286
GO:0055071	manganese ion homeostasis	3	9	0.00495579		GO:0080110	sporopollenin biosynthetic process	12	142	3.79753e-05		GO:0010466	negative regulation of peptidase activity	6	61	0.0223286
GO:0048864	stem cell development	3	12	0.00623511		GO:0010207	photosystem II assembly	21	447	7.74253e-05		GO:0001944	vasculature development	13	363	0.0293414
GO:0010047	fruit dehiscence	4	23	0.00635407		GO:1900366	negative regulation of defense response to insect	5	24	7.82587e-05		GO:0009685	gibberellin metabolic process	4	25	0.0293414
GO:0009715	chalcone biosynthetic process	3	8	0.00809714		GO:0009862	systemic acquired resistance, salicylic acid mediated signaling pathway	30	942	8.53462e-05		GO:0015691	cadmium ion transport	7	110	0.0321626
GO:0030639	polyketide biosynthetic process	3	8	0.00809714		GO:0052576	carbohydrate storage	3	3	8.59846e-05		GO:0006950	response to stress	22	794	0.0345852
GO:0016121	carotene catabolic process	3	10	0.00860213		GO:0009697	salicylic acid biosynthetic process	21	526	8.59846e-05		GO:0042981	regulation of apoptotic process	6	78	0.0361766
GO:1904659	glucose transmembrane transport	5	52	0.00975303		GO:0008152	metabolic process	104	6221	9.73372e-05		GO:0009738	abscisic acid-activated signaling pathway	29	1221	0.0361766
GO:0071836	nectar secretion	5	46	0.0112674		GO:0046475	glycerophospholipid catabolic process	4	7	0.000135026		GO:0009723	response to ethylene	24	945	0.0403041
GO:0006869	lipid transport	11	272	0.0115529		GO:0043900	regulation of multi-organism process	14	250	0.000148131		GO:0010686	tetracyclic triterpenoid biosynthetic process	2	3	0.0403041
GO:0006741	NADP biosynthetic process	3	11	0.0127857		GO:0030643	cellular phosphate ion homeostasis	5	20	0.000151138		GO:0090069	regulation of ribosome biogenesis	2	3	0.041828
GO:0010586	miRNA metabolic process	3	17	0.0130602		GO:0006979	response to oxidative stress	41	1641	0.000151138		GO:2000232	regulation of rRNA processing	2	3	0.041828
GO:0035019	somatic stem cell population maintenance	3	17	0.0130602		GO:0010310	regulation of hydrogen peroxide metabolic process	20	492	0.000154484		GO:0008631	intrinsic apoptotic signaling pathway in response to oxidative stress	2	3	0.041828
GO:0080160	selenate transport	3	16	0.0130602		GO:0006364	rRNA processing	28	857	0.000156643		GO:0009605	response to external stimulus	2	3	0.041828
GO:0040034	regulation of development, heterochronic	3	19	0.0144747		GO:0010466	negative regulation of peptidase activity	8	57	0.000201547		GO:0045893	positive regulation of transcription, DNA-templated	32	1453	0.041828
GO:0070574	cadmium ion transmembrane transport	3	15	0.0144747		GO:0015839	cadaverine transport	3	3	0.000201547		GO:0010241	ent-kaurene oxidation to kaurenoic acid	2	3	0.041828
GO:0009830	cell wall modification involved in abscission	4	26	0.0153408		GO:0019288	isopentenyl diphosphate biosynthetic process, methylerythritol 4-phosphate pathway	25	708	0.000207684		GO:0023014	signal transduction by protein phosphorylation	7	126	0.0445203
GO:0010599	production of lsiRNA involved in RNA interference	3	21	0.0195818		GO:0019344	cysteine biosynthetic process	22	562	0.000217017
GO:0071555	cell wall organization	20	882	0.0195818		GO:0019761	glucosinolate biosynthetic process	22	584	0.000226453		Contrast 3_downreg2fold_0.05 (VG vs US)
GO:0010589	leaf proximal/distal pattern formation	3	19	0.0200736		GO:0010363	regulation of plant-type hypersensitive response	37	1413	0.000266047		category	term	numDEInCat	numInCat	over_rep_padj
GO:0080117	secondary growth	3	18	0.0200736		GO:0005986	sucrose biosynthetic process	7	70	0.000277175		GO:0015979	photosynthesis	260	630	9.86811e-133
GO:0019674	NAD metabolic process	3	13	0.0207338		GO:0009759	indole glucosinolate biosynthetic process	8	78	0.000327987		GO:0009657	plastid organization	136	233	1.04999e-93
GO:1902358	sulfate transmembrane transport	3	19	0.0234537		GO:0010208	pollen wall assembly	9	117	0.000350863		GO:0010114	response to red light	192	542	8.20288e-89
GO:0098655	cation transmembrane transport	12	406	0.0244171		GO:0015706	nitrate transport	19	500	0.000354909		GO:0010218	response to far red light	167	426	4.00286e-88
GO:0046323	glucose import	5	69	0.0244171		GO:0002229	defense response to oomycetes	10	150	0.00039362		GO:0010207	photosystem II assembly	174	442	2.82203e-84
GO:0071244	cellular response to carbon dioxide	2	3	0.0260896		GO:0080040	positive regulation of cellular response to phosphate starvation	4	9	0.000438997		GO:0019684	photosynthesis, light reaction	151	332	6.52067e-84
GO:0052325	cell wall pectin biosynthetic process	3	17	0.0278589		GO:0006952	defense response	55	2785	0.000438997		GO:0009637	response to blue light	158	433	1.44551e-78
GO:0015691	cadmium ion transport	6	110	0.0286447		GO:0009409	response to cold	61	3028	0.000438997		GO:0009773	photosynthetic electron transport in photosystem I	100	146	3.04732e-77
GO:0006649	phospholipid transfer to membrane	3	13	0.0316696		GO:0080027	response to herbivore	6	45	0.000449899		GO:0006098	pentose-phosphate shunt	185	607	2.38063e-73
GO:0009699	phenylpropanoid biosynthetic process	8	170	0.0359117		GO:0009699	phenylpropanoid biosynthetic process	11	168	0.000515942		GO:0006364	rRNA processing	198	856	2.57463e-60
GO:1901264	carbohydrate derivative transport	3	16	0.0392004		GO:0016311	dephosphorylation	16	383	0.00068469		GO:0009768	photosynthesis, light harvesting in photosystem I	59	65	4.13976e-57
GO:0045490	pectin catabolic process	5	64	0.0403206		GO:0010584	pollen exine formation	17	519	0.000713702		GO:0019288	isopentenyl diphosphate biosynthetic process, methylerythritol 4-phosphate pathway	170	706	1.50195e-53
GO:0008152	metabolic process	87	6221	0.0410169		GO:0010167	response to nitrate	19	526	0.000966837		GO:0070828	heterochromatin organization	64	81	2.43727e-51
GO:0035195	gene silencing by miRNA	3	20	0.0417539		GO:0046622	positive regulation of organ growth	7	69	0.00101627		GO:0015995	chlorophyll biosynthetic process	117	382	3.74553e-49
GO:0010086	embryonic root morphogenesis	3	21	0.0424841		GO:0051792	medium-chain fatty acid biosynthetic process	7	69	0.00101627		GO:0009765	photosynthesis, light harvesting	59	80	1.44207e-47
GO:0009813	flavonoid biosynthetic process	14	470	0.0468314		GO:0031408	oxylipin biosynthetic process	9	135	0.00108492		GO:0019344	cysteine biosynthetic process	131	560	4.85563e-39
GO:0009611	response to wounding	41	2387	0.046953		GO:0051791	medium-chain fatty acid metabolic process	7	72	0.00114138		GO:0006334	nucleosome assembly	111	351	2.20102e-38
GO:0006825	copper ion transport	5	71	0.046953		GO:1902603	carnitine transmembrane transport	3	5	0.00114138		GO:0018298	protein-chromophore linkage	58	116	6.2451e-37
						GO:0032544	plastid translation	6	42	0.00120073		GO:0009416	response to light stimulus	160	962	1.49825e-32
Contrast 1_downreg2fold_0.05 (WW vs US)						GO:0006542	glutamine biosynthetic process	4	15	0.0012722		GO:0055114	oxidation-reduction process	395	3648	1.11407e-31
category	term	numDEInCat	numInCat	over_rep_padj		GO:0042430	indole-containing compound metabolic process	7	73	0.0012722		GO:0035304	regulation of protein dephosphorylation	87	317	2.9919e-31
GO:0042542	response to hydrogen peroxide	54	1164	4.92619e-38		GO:0040009	regulation of growth rate	7	74	0.00142336		GO:0008283	cell population proliferation	115	578	3.63304e-31
GO:0009644	response to high light intensity	53	1052	4.92619e-38		GO:0034484	raffinose catabolic process	3	9	0.00152053		GO:0009769	photosynthesis, light harvesting in photosystem II	37	47	1.30483e-30
GO:0009408	response to heat	56	1346	2.35298e-36		GO:0048316	seed development	17	454	0.00170326		GO:0010027	thylakoid membrane organization	121	616	3.85977e-30
GO:0006457	protein folding	52	1158	4.25969e-34		GO:0042128	nitrate assimilation	7	92	0.00197852		GO:0070838	divalent metal ion transport	72	219	1.34314e-29
GO:0010286	heat acclimation	38	523	6.89527e-31		GO:0009651	response to salt stress	69	3692	0.00210796		GO:0006342	chromatin silencing	97	531	2.73173e-28
GO:0006950	response to stress	42	801	6.52619e-30		GO:0006826	iron ion transport	11	217	0.00215196		GO:0010196	nonphotochemical quenching	34	45	3.77771e-28
GO:0051259	protein complex oligomerization	16	50	7.58357e-21		GO:0010338	leaf formation	7	83	0.00225387		GO:0030003	cellular cation homeostasis	73	249	5.0993e-28
GO:0006970	response to osmotic stress	34	1167	2.84881e-17		GO:0016573	histone acetylation	7	87	0.00244683		GO:0019253	reductive pentose-phosphate cycle	36	58	5.28042e-26
GO:0034976	response to endoplasmic reticulum stress	27	837	1.00181e-13		GO:0044550	secondary metabolite biosynthetic process	8	118	0.00254837		GO:0010155	regulation of proton transport	56	167	5.55599e-26
GO:0009651	response to salt stress	46	3701	5.18269e-10		GO:0019295	coenzyme M biosynthetic process	3	7	0.00262984		GO:0005975	carbohydrate metabolic process	145	1143	5.0737e-23
GO:0000302	response to reactive oxygen species	13	223	2.33395e-09		GO:0019953	sexual reproduction	10	164	0.00270167		GO:0010103	stomatal complex morphogenesis	85	549	6.93743e-22
GO:0043335	protein unfolding	4	6	2.70624e-07		GO:0010106	cellular response to iron ion starvation	12	261	0.00276919		GO:0043085	positive regulation of catalytic activity	72	338	2.48426e-20
GO:0009415	response to water	8	59	4.48718e-07		GO:0097237	cellular response to toxic substance	3	6	0.00277875		GO:0009595	detection of biotic stimulus	76	386	1.32252e-19
GO:0010187	negative regulation of seed germination	7	67	5.4179e-07		GO:0009805	coumarin biosynthetic process	12	262	0.00304397		GO:0019252	starch biosynthetic process	94	596	2.36547e-19
GO:0009961	response to 1-aminocyclopropane-1-carboxylic acid	8	72	6.01157e-07		GO:0010089	xylem development	17	622	0.00320149		GO:0042742	defense response to bacterium	241	2461	3.61109e-19
GO:0009414	response to water deprivation	32	2540	9.13263e-07		GO:0009687	abscisic acid metabolic process	5	41	0.00358686		GO:0009902	chloroplast relocation	62	287	5.42671e-19
GO:0090332	stomatal closure	7	92	4.88862e-06		GO:0044036	cell wall macromolecule metabolic process	8	135	0.00386277		GO:0043900	regulation of multi-organism process	55	250	6.85105e-17
GO:0009615	response to virus	10	237	5.13127e-06		GO:0009617	response to bacterium	30	1258	0.00416352		GO:0006636	unsaturated fatty acid biosynthetic process	57	260	1.59128e-16
GO:0009737	response to abscisic acid	29	2477	7.36701e-06		GO:0009416	response to light stimulus	25	948	0.00473075		GO:0016117	carotenoid biosynthetic process	59	296	4.93949e-16
GO:0045471	response to ethanol	4	7	1.35045e-05		GO:0019375	galactolipid biosynthetic process	10	230	0.00473075		GO:0009735	response to cytokinin	134	1029	1.55092e-15
GO:0008202	steroid metabolic process	5	37	4.3999e-05		GO:0015979	photosynthesis	21	641	0.00498528		GO:0009862	systemic acquired resistance, salicylic acid mediated signaling pathway	123	953	2.59597e-15
GO:0048316	seed development	11	449	0.000266665		GO:0019253	reductive pentose-phosphate cycle	6	58	0.005038		GO:0080167	response to karrikin	142	1124	3.90106e-15
GO:0019295	coenzyme M biosynthetic process	3	7	0.000312979		GO:0034050	host programmed cell death induced by symbiont	3	7	0.00519308		GO:0015706	nitrate transport	78	502	6.13977e-15
GO:0006979	response to oxidative stress	21	1640	0.000522878		GO:0010951	negative regulation of endopeptidase activity	6	53	0.00541685		GO:0032544	plastid translation	23	42	1.12483e-14
GO:0010608	posttranscriptional regulation of gene expression	3	9	0.000888174		GO:0051259	protein complex oligomerization	6	53	0.00551165		GO:0034660	ncRNA metabolic process	48	229	3.2416e-14
GO:0012502	induction of programmed cell death	2	2	0.00111982		GO:1902265	abscisic acid homeostasis	3	9	0.00590219		GO:0009697	salicylic acid biosynthetic process	78	525	6.17863e-14
GO:0046685	response to arsenic-containing substance	6	129	0.00212152		GO:0019676	ammonia assimilation cycle	4	26	0.00600615		GO:0009744	response to sucrose	96	689	4.30409e-13
GO:0009793	embryo development ending in seed dormancy	23	2402	0.00258068		GO:0010120	camalexin biosynthetic process	8	135	0.00628537		GO:0051276	chromosome organization	35	132	5.01264e-13
GO:0009239	enterobactin biosynthetic process	6	119	0.00258068		GO:0071732	cellular response to nitric oxide	6	64	0.00654852		GO:0009645	response to low light intensity stimulus	17	24	7.74341e-13
GO:0009790	embryo development	7	235	0.00603806		GO:0071836	nectar secretion	5	43	0.00669936		GO:0019761	glucosinolate biosynthetic process	83	589	1.43754e-12
GO:0051782	negative regulation of cell division	3	16	0.00629642		GO:0048830	adventitious root development	7	107	0.00676075		GO:0010363	regulation of plant-type hypersensitive response	153	1418	1.67024e-12
GO:0019538	protein metabolic process	4	70	0.0113341		GO:0015824	proline transport	10	188	0.00710061		GO:0000023	maltose metabolic process	66	435	2.10318e-12
GO:0009631	cold acclimation	8	301	0.0135959		GO:0035265	organ growth	7	101	0.00710061		GO:0009814	defense response, incompatible interaction	70	495	2.18548e-12
GO:0071367	cellular response to brassinosteroid stimulus	3	25	0.0152455		GO:0009063	cellular amino acid catabolic process	3	13	0.00733629		GO:0019748	secondary metabolic process	37	148	2.56471e-12
GO:0046688	response to copper ion	4	51	0.0161188		GO:0009399	nitrogen fixation	4	26	0.00741538		GO:0042744	hydrogen peroxide catabolic process	57	329	3.82824e-12
GO:0042906	xanthine transport	2	5	0.0161188		GO:0006811	ion transport	12	377	0.00778336		GO:0010167	response to nitrate	76	531	6.88598e-12
GO:0007264	small GTPase mediated signal transduction	8	327	0.0182823		GO:0009642	response to light intensity	5	42	0.00778432		GO:0009767	photosynthetic electron transport chain	27	71	1.03483e-11
GO:0015720	allantoin transport	2	6	0.021384		GO:0005987	sucrose catabolic process	4	32	0.00816454		GO:0010310	regulation of hydrogen peroxide metabolic process	72	494	1.27157e-11
GO:0015857	uracil transport	2	6	0.021384		GO:0010336	gibberellic acid homeostasis	2	3	0.00816454		GO:0009809	lignin biosynthetic process	57	343	1.32631e-11
GO:0010199	organ boundary specification between lateral organs and the meristem	3	28	0.0248797		GO:0070981	L-asparagine biosynthetic process	3	13	0.00816666		GO:0015977	carbon fixation	17	33	2.1314e-11
GO:0006694	steroid biosynthetic process	5	144	0.0273226		GO:0040007	growth	11	293	0.0105828		GO:0010304	PSII associated light-harvesting complex II catabolic process	22	67	1.97323e-10
GO:0034484	raffinose catabolic process	2	9	0.0285284		GO:0030042	actin filament depolymerization	4	29	0.0107789		GO:0019760	glucosinolate metabolic process	35	159	2.36665e-10
GO:0016485	protein processing	4	98	0.0327698		GO:0030397	membrane disassembly	3	21	0.0122145		GO:0006817	phosphate ion transport	17	43	3.95017e-10
GO:0071705	nitrogen compound transport	2	9	0.0388162		GO:0009698	phenylpropanoid metabolic process	12	328	0.0124919		GO:0009409	response to cold	260	3052	4.26368e-10
GO:0050832	defense response to fungus	20	2321	0.0416609		GO:0007623	circadian rhythm	16	559	0.0132814		GO:0019953	sexual reproduction	37	170	9.48679e-10
						GO:0006452	translational frameshifting	3	10	0.0135085		GO:0006546	glycine catabolic process	34	154	1.01167e-09
						GO:0045901	positive regulation of translational elongation	3	10	0.0135085		GO:0009699	phenylpropanoid biosynthetic process	36	179	1.20822e-09
						GO:0045905	positive regulation of translational termination	3	10	0.0135085		GO:0016556	mRNA modification	40	243	2.92457e-09
						GO:0010114	response to red light	17	534	0.0147322		GO:0009813	flavonoid biosynthetic process	66	492	4.85115e-09
						GO:0009767	photosynthetic electron transport chain	6	72	0.0153413		GO:0000272	polysaccharide catabolic process	32	190	5.29118e-09
						GO:0071722	detoxification of arsenic-containing substance	4	26	0.0153912		GO:0009750	response to fructose	69	521	6.97868e-09
						GO:0009867	jasmonic acid mediated signaling pathway	22	906	0.0166609		GO:0050832	defense response to fungus	196	2368	8.81843e-09
						GO:0034440	lipid oxidation	3	24	0.0166885		GO:0009805	coumarin biosynthetic process	43	268	1.10666e-08
						GO:0009808	lignin metabolic process	10	340	0.0177078		GO:0010106	cellular response to iron ion starvation	43	257	1.53844e-08
						GO:0000162	tryptophan biosynthetic process	7	124	0.0189278		GO:0044272	sulfur compound biosynthetic process	27	115	1.9725e-08
						GO:0019310	inositol catabolic process	2	3	0.0195635		GO:0009698	phenylpropanoid metabolic process	47	333	2.86949e-08
						GO:0043617	cellular response to sucrose starvation	3	17	0.0198183		GO:0009611	response to wounding	203	2427	6.61089e-08
						GO:0019438	aromatic compound biosynthetic process	3	13	0.0198183		GO:0006733	oxidoreduction coenzyme metabolic process	27	121	7.17978e-08
						GO:0043085	positive regulation of catalytic activity	12	340	0.0198183		GO:0006766	vitamin metabolic process	27	121	7.17978e-08
						GO:0019464	glycine decarboxylation via glycine cleavage system	3	15	0.0202646		GO:0009106	lipoate metabolic process	27	121	7.17978e-08
						GO:0006744	ubiquinone biosynthetic process	8	162	0.0217749		GO:0009108	coenzyme biosynthetic process	27	121	7.17978e-08
						GO:0042343	indole glucosinolate metabolic process	3	15	0.0225288		GO:0006979	response to oxidative stress	153	1669	8.13406e-08
						GO:0019762	glucosinolate catabolic process	4	34	0.0225527		GO:0031408	oxylipin biosynthetic process	27	142	1.94626e-07
						GO:0009641	shade avoidance	7	126	0.0236585		GO:0008152	metabolic process	425	6264	2.15811e-07
						GO:0009646	response to absence of light	11	293	0.0237452		GO:0000911	cytokinesis by cell plate formation	62	669	2.69395e-07
						GO:0006569	tryptophan catabolic process	11	289	0.0240111		GO:0009617	response to bacterium	118	1267	3.49785e-07
						GO:0009555	pollen development	28	1477	0.0240111		GO:0071555	cell wall organization	81	873	3.93799e-07
						GO:0019252	starch biosynthetic process	16	596	0.0241828		GO:0000165	MAPK cascade	69	617	6.42484e-07
						GO:0010112	regulation of systemic acquired resistance	7	125	0.0243642		GO:0000226	microtubule cytoskeleton organization	61	725	8.32089e-07
						GO:0016042	lipid catabolic process	11	313	0.0261443		GO:0031348	negative regulation of defense response	128	1526	8.85641e-07
						GO:0006473	protein acetylation	4	43	0.0294988		GO:0016572	histone phosphorylation	30	207	9.64064e-07
						GO:0010286	heat acclimation	16	526	0.0296193		GO:0030245	cellulose catabolic process	13	44	9.77609e-07
						GO:0030388	fructose 1,6-bisphosphate metabolic process	3	16	0.0302248		GO:0043086	negative regulation of catalytic activity	33	189	1.08936e-06
						GO:0098712	L-glutamate import across plasma membrane	2	4	0.0323139		GO:0006826	iron ion transport	35	220	1.27225e-06
						GO:0031640	killing of cells of other organism	4	32	0.0340283		GO:0000096	sulfur amino acid metabolic process	27	139	1.34919e-06
						GO:0009750	response to fructose	15	517	0.0341601		GO:0016036	cellular response to phosphate starvation	57	495	1.50615e-06
						GO:0009817	defense response to fungus, incompatible interaction	11	349	0.0355603		GO:0009072	aromatic amino acid family metabolic process	27	136	1.53141e-06
						GO:0006000	fructose metabolic process	3	19	0.0355648		GO:0044347	cell wall polysaccharide catabolic process	9	14	1.71217e-06
						GO:0010030	positive regulation of seed germination	6	99	0.0355648		GO:0009117	nucleotide metabolic process	27	139	2.11675e-06
						GO:0052696	flavonoid glucuronidation	8	180	0.0360531		GO:0080110	sporopollenin biosynthetic process	28	152	2.62795e-06
						GO:0071398	cellular response to fatty acid	3	16	0.0364005		GO:0045490	pectin catabolic process	17	64	3.38182e-06
						GO:1990641	response to iron ion starvation	3	16	0.0364005		GO:0030643	cellular phosphate ion homeostasis	9	21	4.95231e-06
						GO:0006612	protein targeting to membrane	22	962	0.0385702		GO:0009867	jasmonic acid mediated signaling pathway	88	913	5.11052e-06
						GO:0052544	defense response by callose deposition in cell wall	12	505	0.0410507		GO:0046475	glycerophospholipid catabolic process	6	7	1.11149e-05
						GO:0042906	xanthine transport	2	5	0.0418724		GO:0080001	mucilage extrusion from seed coat	11	35	1.18941e-05
						GO:0009627	systemic acquired resistance	25	1218	0.0454969		GO:0019216	regulation of lipid metabolic process	15	58	1.43522e-05
						GO:0008284	positive regulation of cell population proliferation	9	275	0.0479074		GO:0009627	systemic acquired resistance	107	1245	1.52662e-05
						GO:0071281	cellular response to iron ion	6	119	0.0479074		GO:0010584	pollen exine formation	51	533	1.86177e-05
						GO:0009804	coumarin metabolic process	2	6	0.0479074		GO:1900366	negative regulation of defense response to insect	8	24	2.29217e-05
						GO:0006278	RNA-dependent DNA biosynthetic process	3	21	0.0479213		GO:0010224	response to UV-B	80	891	2.49976e-05
						GO:0070838	divalent metal ion transport	9	214	0.0479506		GO:0035435	phosphate ion transmembrane transport	11	34	2.62577e-05
						GO:0046477	glycosylceramide catabolic process	3	21	0.0481343		GO:0006569	tryptophan catabolic process	40	299	3.45867e-05
												GO:0006612	protein targeting to membrane	90	955	3.72192e-05
												GO:0009682	induced systemic resistance	21	125	4.73199e-05
												GO:0042547	cell wall modification involved in multidimensional cell growth	6	9	4.79199e-05
												GO:0009641	shade avoidance	23	134	5.63459e-05
												GO:0010226	response to lithium ion	19	89	6.74809e-05
												GO:0015994	chlorophyll metabolic process	17	79	6.8574e-05
												GO:0009644	response to high light intensity	102	1051	7.06767e-05
												GO:0009759	indole glucosinolate biosynthetic process	17	86	7.0752e-05
												GO:0045492	xylan biosynthetic process	44	435	8.18091e-05
												GO:0009624	response to nematode	57	646	8.3881e-05
												GO:0042430	indole-containing compound metabolic process	16	81	0.000101754
												GO:0009772	photosynthetic electron transport in photosystem II	10	27	0.000111843
												GO:0009684	indoleacetic acid biosynthetic process	44	363	0.000124601
												GO:0006275	regulation of DNA replication	32	311	0.000131852
												GO:0045036	protein targeting to chloroplast	23	145	0.000136009
												GO:0019438	aromatic compound biosynthetic process	7	13	0.000155842
												GO:0044550	secondary metabolite biosynthetic process	20	127	0.000155842
												GO:0040007	growth	35	301	0.000156379
												GO:0006949	syncytium formation	16	64	0.000179762
												GO:0009965	leaf morphogenesis	70	849	0.000189552
												GO:0042793	plastid transcription	29	205	0.000210453
												GO:0046622	positive regulation of organ growth	15	77	0.000227562
												GO:0051792	medium-chain fatty acid biosynthetic process	15	77	0.000227562
												GO:0046477	glycosylceramide catabolic process	8	21	0.000227562
												GO:0010389	regulation of G2/M transition of mitotic cell cycle	23	186	0.000253295
												GO:0009828	plant-type cell wall loosening	15	63	0.000283296
												GO:0090391	granum assembly	7	13	0.000297827
												GO:0080027	response to herbivore	11	46	0.000307032
												GO:0051791	medium-chain fatty acid metabolic process	15	80	0.000312308
												GO:0030104	water homeostasis	7	15	0.000328856
												GO:0009827	plant-type cell wall modification	38	349	0.000452294
												GO:0030388	fructose 1,6-bisphosphate metabolic process	7	16	0.000483156
												GO:0040009	regulation of growth rate	15	82	0.000498381
												GO:0018316	peptide cross-linking via L-cystine	5	6	0.000609126
												GO:0080153	negative regulation of reductive pentose-phosphate cycle	5	6	0.000609126
												GO:0048451	petal formation	19	154	0.000643833
												GO:0009411	response to UV	46	527	0.000665606
												GO:0048453	sepal formation	18	144	0.000728782
												GO:0009625	response to insect	28	218	0.000786677
												GO:0030397	membrane disassembly	6	21	0.000819663
												GO:0016042	lipid catabolic process	36	322	0.000837688
												GO:0009073	aromatic amino acid family biosynthetic process	27	193	0.000844791
												GO:0010425	DNA methylation on cytosine within a CNG sequence	4	7	0.000925314
												GO:0010208	pollen wall assembly	18	125	0.000965298
												GO:0009664	plant-type cell wall organization	57	676	0.0010816
												GO:0052865	1-deoxy-D-xylulose 5-phosphate biosynthetic process	3	3	0.00109026
												GO:0055062	phosphate ion homeostasis	12	62	0.00109026
												GO:0010338	leaf formation	15	90	0.00116801
												GO:0009831	plant-type cell wall modification involved in multidimensional cell growth	13	54	0.00125463
												GO:0009800	cinnamic acid biosynthetic process	8	33	0.00126604
												GO:0052576	carbohydrate storage	3	3	0.00133245
												GO:0031222	arabinan catabolic process	5	14	0.0013585
												GO:0071398	cellular response to fatty acid	7	17	0.00136921
												GO:1990641	response to iron ion starvation	7	17	0.00136921
												GO:0050896	response to stimulus	29	176	0.00146019
												GO:1905011	transmembrane phosphate ion transport from cytosol to vacuole	4	8	0.00146019
												GO:0010133	proline catabolic process to glutamate	4	6	0.00154638
												GO:0007389	pattern specification process	22	185	0.00168893
												GO:0009294	DNA mediated transformation	20	155	0.00181048
												GO:0042549	photosystem II stabilization	7	17	0.00187107
												GO:0034440	lipid oxidation	6	25	0.00215462
												GO:0005987	sucrose catabolic process	8	35	0.00228501
												GO:0019464	glycine decarboxylation via glycine cleavage system	6	15	0.00252938
												GO:0002229	defense response to oomycetes	20	158	0.00270509
												GO:0046506	sulfolipid biosynthetic process	5	12	0.00307969
												GO:0005986	sucrose biosynthetic process	11	71	0.00308551
												GO:0009808	lignin metabolic process	29	350	0.00328445
												GO:0022900	electron transport chain	34	276	0.00334379
												GO:0015839	cadaverine transport	3	3	0.00335551
												GO:0016139	glycoside catabolic process	8	28	0.00344325
												GO:0010413	glucuronoxylan metabolic process	33	350	0.00346506
												GO:0006562	proline catabolic process	3	3	0.00346506
												GO:0010258	NADH dehydrogenase complex (plastoquinone) assembly	6	12	0.00346506
												GO:0048830	adventitious root development	16	115	0.00346873
												GO:0051726	regulation of cell cycle	38	410	0.0034747
												GO:0005996	monosaccharide metabolic process	4	6	0.00362679
												GO:0016311	dephosphorylation	39	382	0.00369453
												GO:0071732	cellular response to nitric oxide	13	67	0.00376324
												GO:0071454	cellular response to anoxia	5	9	0.00427457
												GO:0035265	organ growth	16	109	0.00432991
												GO:0009658	chloroplast organization	49	551	0.00438495
												GO:0015717	triose phosphate transport	3	3	0.00461098
												GO:0010075	regulation of meristem growth	51	718	0.00470519
												GO:0060236	regulation of mitotic spindle organization	5	14	0.00480397
												GO:0090333	regulation of stomatal closure	9	46	0.00485317
												GO:0010206	photosystem II repair	8	31	0.00488064
												GO:0006629	lipid metabolic process	57	645	0.00499434
												GO:0019375	galactolipid biosynthetic process	25	239	0.00512404
												GO:0030154	cell differentiation	76	989	0.00558191
												GO:0071370	cellular response to gibberellin stimulus	4	10	0.00589932
												GO:0006000	fructose metabolic process	6	19	0.00629241
												GO:1903428	positive regulation of reactive oxygen species biosynthetic process	3	3	0.0065843
												GO:0010478	chlororespiration	3	3	0.00690866
												GO:0070291	N-acylethanolamine metabolic process	4	10	0.00736927
												GO:0042128	nitrate assimilation	13	94	0.00738792
												GO:0046283	anthocyanin-containing compound metabolic process	14	79	0.0087693
												GO:0006559	L-phenylalanine catabolic process	9	52	0.00895441
												GO:0032973	amino acid export across plasma membrane	4	7	0.00895441
												GO:0051567	histone H3-K9 methylation	41	554	0.00945972
												GO:0010430	fatty acid omega-oxidation	4	10	0.00970777
												GO:0006101	citrate metabolic process	7	27	0.00970777
												GO:0006102	isocitrate metabolic process	9	42	0.00982631
												GO:0010245	radial microtubular system formation	3	6	0.00982631
												GO:0007623	circadian rhythm	48	560	0.0101912
												GO:0006270	DNA replication initiation	21	220	0.0107111
												GO:0080184	response to phenylpropanoid	3	3	0.0107111
												GO:0048653	anther development	35	456	0.0107697
												GO:0019762	glucosinolate catabolic process	8	34	0.0110961
												GO:0042221	response to chemical	3	3	0.01129
												GO:0009629	response to gravity	6	19	0.0113727
												GO:0009780	photosynthetic NADP+ reduction	3	3	0.0115254
												GO:0006032	chitin catabolic process	10	44	0.0116829
												GO:0045454	cell redox homeostasis	40	357	0.0118301
												GO:0046202	cyanide biosynthetic process	4	11	0.0138219
												GO:0080028	nitrile biosynthetic process	5	13	0.0140538
												GO:0006073	cellular glucan metabolic process	11	53	0.0141127
												GO:0031640	killing of cells of other organism	9	32	0.0142118
												GO:0009695	jasmonic acid biosynthetic process	46	481	0.0142615
												GO:0012502	induction of programmed cell death	2	2	0.0143757
												GO:1902475	L-alpha-amino acid transmembrane transport	4	8	0.0145008
												GO:0009834	plant-type secondary cell wall biogenesis	16	145	0.0146711
												GO:0098869	cellular oxidant detoxification	10	49	0.0147801
												GO:0010054	trichoblast differentiation	11	59	0.0150677
												GO:0005976	polysaccharide metabolic process	6	24	0.0154773
												GO:0043489	RNA stabilization	5	13	0.01593
												GO:0009311	oligosaccharide metabolic process	8	42	0.0161829
												GO:0071482	cellular response to light stimulus	9	48	0.016283
												GO:0051258	protein polymerization	13	106	0.0190958
												GO:0009807	lignan biosynthetic process	7	22	0.019297
												GO:0010069	zygote asymmetric cytokinesis in embryo sac	4	16	0.0206502
												GO:0032350	regulation of hormone metabolic process	3	6	0.0212602
												GO:0045930	negative regulation of mitotic cell cycle	3	6	0.0212602
												GO:0042343	indole glucosinolate metabolic process	5	16	0.0214193
												GO:1902603	carnitine transmembrane transport	3	5	0.0224366
												GO:0009819	drought recovery	11	79	0.0226539
												GO:0015824	proline transport	24	189	0.0226738
												GO:0010120	camalexin biosynthetic process	17	145	0.024138
												GO:0009820	alkaloid metabolic process	4	12	0.0257139
												GO:0042335	cuticle development	34	465	0.0270169
												GO:0045491	xylan metabolic process	5	16	0.0270169
												GO:0042372	phylloquinone biosynthetic process	8	39	0.0280673
												GO:0051171	regulation of nitrogen compound metabolic process	3	6	0.0285576
												GO:0000302	response to reactive oxygen species	24	228	0.0291155
												GO:0008652	cellular amino acid biosynthetic process	30	303	0.0291739
												GO:0046741	transport of virus in host, tissue to tissue	4	8	0.0295812
												GO:0000162	tryptophan biosynthetic process	16	132	0.0296691
												GO:0006306	DNA methylation	35	527	0.0298485
												GO:0007568	aging	24	193	0.0298635
												GO:1990937	xylan acetylation	4	13	0.0308212
												GO:0006066	alcohol metabolic process	4	13	0.0311501
												GO:0055072	iron ion homeostasis	16	141	0.0328983
												GO:0006857	oligopeptide transport	20	209	0.0341551
												GO:1901979	regulation of inward rectifier potassium channel activity	8	58	0.0351535
												GO:0009635	response to herbicide	6	26	0.0365712
												GO:0080040	positive regulation of cellular response to phosphate starvation	4	9	0.0366827
												GO:0009727	detection of ethylene stimulus	7	33	0.0369008
												GO:0052544	defense response by callose deposition in cell wall	35	513	0.0370847
												GO:0005983	starch catabolic process	9	66	0.0374191
												GO:0009751	response to salicylic acid	77	1043	0.0392594
												GO:0030187	melatonin biosynthetic process	5	16	0.0395895
												GO:0080050	regulation of seed development	2	3	0.0414014
												GO:0009817	defense response to fungus, incompatible interaction	32	356	0.0419307
												GO:0042938	dipeptide transport	10	85	0.0427491
												GO:0006744	ubiquinone biosynthetic process	19	170	0.0448948
												GO:0006537	glutamate biosynthetic process	3	9	0.0454894
												GO:0071836	nectar secretion	8	44	0.0482149
												GO:0009835	fruit ripening	10	69	0.04917
												GO:1901657	glycosyl compound metabolic process	6	32	0.0494714
