# Supplementary material for: Transcriptomic Responses of Wheat Anthers to Drought Stress and Antitranspirants
Source: Plants (Basel). 2025 Aug 24;14(17):2633. doi: 10.3390/plants14172633 (PMC12430781; doi:10.3390/plants14172633)
Supplement: Supplementary file 1 [file plants-14-02633-s001.zip › Table_S4.xlsx]

## Sheet: Sheet1
Table S4: Some of the selected enriched GO terms placed in a few main types of categories (hormones, proteins, carbohydrates, lipids, cell cycle terms, pollen, antioxidants, nutrients and general terms related to stress) to understand the expression pattern of differentially expressed genes (upregulated - dark blue, downregulated - light blue and light yellow for terms appeared in both upregulate…
Some of the selected GO terms categories for genes expressed in different contrasts	WW/US	ABA/US	VG/US
Hormones and amino acids
abscisic acid-activated signaling pathway					GO term for upregulated genes
response to abscisic acid					GO term for downregulated genes
abscisic acid metabolic process					GO term appeared in both up- and downregulated genes
abscisic acid homeostasis
gibberellin biosynthetic process
gibberellic acid homeostasis
gibberellin metabolic process
cellular response to gibberellin stimulus
jasmonic acid mediated signaling pathway
response to jasmonic acid
jasmonic acid biosynthetic process
response to cytokinin
response to salicylic acid
salicylic acid mediated signaling pathway
salicylic acid biosynthetic process
ethylene-activated signaling pathway
response to ethylene
detection of ethylene stimulus
indoleacetic acid biosynthetic process
regulation of hormone metabolic process
cellular amino acid catabolic process
glutamine biosynthetic process
L-asparagine biosynthetic process
cysteine biosynthetic process
sulfur amino acid metabolic process
aromatic amino acid family biosynthetic process
tryptophan biosynthetic process
tryptophan catabolic process
glutamate biosynthetic process
proline catabolic process
steroid biosynthetic process
steroid metabolic process
proline transport
amino acid export across plasma membrane
Protein
protein folding
protein unfolding
protein metabolic process
signal transduction by protein phosphorylation
regulation of protein dephosphorylation
protein polymerization
protein complex oligomerization
protein processing
protein acetylation
protein targeting to membrane
dephosphorylation
Carbohydrate/sugar metabolism and transport
carbohydrate metabolic process
carbohydrate storage
carbohydrate transport
carbohydrate derivative transport
response to sucrose
sucrose biosynthetic process
sucrose catabolic process
cellular response to sucrose starvation
response to fructose
fructose metabolic process
fructose 1,6-bisphosphate metabolic process
fructose 6-phosphate metabolic process
monosaccharide metabolic process
monosaccharide transmembrane transport
glucose transmembrane transport
raffinose catabolic process
starch biosynthetic process
starch catabolic process
maltose metabolic process
polysaccharide catabolic process
polysaccharide metabolic process
cell wall polysaccharide catabolic process
pentose-phosphate shunt
reductive pentose-phosphate cycle
1-deoxy-D-xylulose 5-phosphate biosynthetic process
glucose import
oligosaccharide metabolic process
Lipids/fatty acids
cellular response to fatty acid
glycerophospholipid catabolic process
sulfolipid biosynthetic process
fatty acid omega-oxidation
fatty acid catabolic process
unsaturated fatty acid biosynthetic process
lipid metabolic process
lipid catabolic process
lipid transport
phospholipid transfer to membrane
medium-chain fatty acid biosynthetic process
medium-chain fatty acid metabolic process
lipid oxidation
galactolipid biosynthetic process
cell cycle/division/mitosis/DNA/RNA
heterochromatin organization
chromosome organization
chromatin silencing
nucleosome assembly
regulation of cell cycle
regulation of mitotic spindle organization
negative regulation of mitotic cell cycle
regulation of G2/M transition of mitotic cell cycle
negative regulation of cell division
cytokinesis by cell plate formation
microtubule cytoskeleton organization
gene silencing by miRNA
mRNA modification
regulation of DNA replication
regulation of transcription, DNA-templated
posttranscriptional regulation of gene expression
positive regulation of translational elongation
positive regulation of translational termination
histone phosphorylation
histone H3-K9 methylation
DNA methylation
rRNA processing
miRNA metabolic process
ncRNA metabolic process
RNA-dependent DNA biosynthetic process
transcription, DNA-templated
cell population proliferation
positive regulation of cell population proliferation
cell wall organization
membrane disassembly
cell wall pectin biosynthetic process
pectin catabolic process
Pollen/anther
pollen exine formation
sporopollenin biosynthetic process
pollen development
anther development
pollen wall assembly
ROS/antioxidants
response to oxidative stress
response to hydrogen peroxide
regulation of hydrogen peroxide metabolic process
hydrogen peroxide catabolic process
phenylpropanoid biosynthetic process
isopentenyl diphosphate biosynthetic process, methylerythritol 4-phosphate pathway
positive regulation of reactive oxygen species biosynthetic process
response to reactive oxygen species
intrinsic apoptotic signaling pathway in response to oxidative stress
phenylpropanoid metabolic process
response to phenylpropanoid
secondary metabolite biosynthetic process
respiratory burst involved in defense response
indole glucosinolate metabolic process
indole glucosinolate biosynthetic process
flavonoid biosynthetic process
negative regulation of defense response
Nutrients/ions
phosphate ion transport
cellular phosphate ion homeostasis
cellular response to phosphate starvation
response to iron ion starvation
cellular response to iron ion
iron ion transport
cellular response to nickel ion
cadmium ion transport
cellular cation homeostasis
divalent metal ion transport
regulation of proton transport
metal ion transport
selenate transport
sulfate transmembrane transport
manganese ion transport
copper ion transport
response to lithium ion
nitrogen compound transport
nitrate transport
nitrate assimilation
cation transmembrane transport
triose phosphate transport
General terms
response to stress
response to osmotic stress
response to water deprivation
water homeostasis
cell redox homeostasis
oxidation-reduction process
response to heat
MAPK cascade
stomatal closure
regulation of stomatal closure
stomatal complex morphogenesis
photosynthesis, light reaction
response to endoplasmic reticulum stress
glycoside catabolic process
heat acclimation
stress-activated MAPK cascade
negative regulation of catalytic activity
metabolic process
negative regulation of peptidase activity
coenzyme M biosynthetic process
induction of programmed cell death
xanthine transport
seed development
