# Supplementary material for: Transcriptomic Responses of Wheat Anthers to Drought Stress and Antitranspirants
Source: Plants (Basel). 2025 Aug 24;14(17):2633. doi: 10.3390/plants14172633 (PMC12430781; doi:10.3390/plants14172633)
Supplement: Supplementary file 1 [file plants-14-02633-s001.zip › Table_S5.xlsx]

## Sheet: Sheet1
Table S5: Upregulated DEGs for pollen development GO term (GO:0009555) that came up after GO analysis in VG sprayed plant anther samples when compared with unsprayed. There were 34 DEGs that were linked to this pollen development GO term, given with their rice orthologs. Not all genes have rice orthologs; therefore, “N/A” is written to represent that in the table. Also, some wheat genes have more…
Gene No.	Gene ID	Ortholog No.	Rice Ortholog
1	TraesCS5D02G491600	1.1	N/A
2	TraesCS5A02G477400	2.1	N/A
3	TraesCS2D02G359500	3.1	Os04g0507000
4	TraesCS2B02G437400	4.1	Os04g0616200
5	TraesCS1A02G360300	5.1	Os01g0888500
5	TraesCS1A02G360300	5.2	Os05g0104650
6	TraesCS7D02G004000	6.1	Os08g0223900
7	TraesCS5A02G478300	7.1	N/A
8	TraesCS5D02G321100	8.1	Os09g0526700
9	TraesCS5D02G491500	9.1	N/A
10	TraesCS5D02G491000	10.1	N/A
11	TraesCS5B02G491200	11.1	N/A
12	TraesCS5B02G386300	12.1	Os03g0742400
13	TraesCS3A02G300400	13.1	Os01g0766000
14	TraesCS5B02G490900	14.1	N/A
15	TraesCS3B02G179600	15.1	Os01g0227500
16	TraesCS2D02G415700	16.1	Os04g0616300
16	TraesCS2D02G415700	16.2	Os04g0616400
16	TraesCS2D02G415700	16.3	Os04g0616500
16	TraesCS2D02G415700	16.4	Os04g0616600
16	TraesCS2D02G415700	16.5	Os04g0616700
17	TraesCS1D02G364700	17.1	Os01g0888500
17	TraesCS1D02G364700	17.2	Os05g0104650
18	TraesCS5B02G490600	18.1	N/A
19	TraesCS6B02G420200	19.1	Os02g0811600
19	TraesCS6B02G420200	19.2	Os02g0811400
19	TraesCS6B02G420200	19.3	Os02g0812000
19	TraesCS6B02G420200	19.4	Os02g0811800
19	TraesCS6B02G420200	19.5	Os02g0808800
20	TraesCS2D02G331700	20.1	Os04g0470600
21	TraesCS5D02G026300	21.1	N/A
22	TraesCS4D02G081700	22.1	Os11g0173432
22	TraesCS4D02G081700	22.2	Os07g0251900
23	TraesCS5D02G490900	23.1	N/A
24	TraesCS5B02G064400	24.1	N/A
25	TraesCS6A02G003800	25.1	N/A
26	TraesCS4B02G023300	26.1	Os08g0494100
27	TraesCS7B02G052600	27.1	N/A
28	TraesCS7D02G426000	28.1	Os06g0691800
29	TraesCS1A02G366500	29.1	Os02g0108800
30	TraesCS6B02G319700	30.1	N/A
31	TraesCS6D02G242100	31.1	Os02g0686100
32	TraesCS7D02G523800	32.1	N/A
33	TraesCS4B02G304300	33.1	Os03g0188100
34	TraesCS5B02G491000	34.1	N/A
