# Supplementary material for: Transcriptomic Responses of Wheat Anthers to Drought Stress and Antitranspirants
Source: Plants (Basel). 2025 Aug 24;14(17):2633. doi: 10.3390/plants14172633 (PMC12430781; doi:10.3390/plants14172633)
Supplement: Supplementary file 1 [file plants-14-02633-s001.zip › Table_S6.xlsx]

## Sheet: Sheet1
Table S6: Differential expression of some drought tolerance/response genes in different anther samples with candidate genes taken from various literature studies or EnsemblPlants / wGRN database.
Gene_Description	TF	Wheat Gene ID	Rice Ortholog	WW/US	ABA/US	VG/US	Reference
Abscisic acid receptor PYL5 [UniProtKB/Swiss-Prot:Q9FLB1]	-	TraesCS2A02G089400	Os03g0297600				Bhanbhro et al., 2024; Zhang et al., 2024			upregulated gene
Abscisic acid receptor PYL10 [UniProtKB/Swiss-Prot:Q7XBY6]	-	TraesCS1D02G195300	Os10g0573400				Mao et al., 2021			downregulated gene
Abscisic stress-ripening protein 5 [UniProtKB/Swiss-Prot:Q53JF7]	-	TraesCS4B02G112000	Os11g0167800				Bhanbhro et al., 2024
Abscisic stress-ripening protein 5 [UniProtKB/Swiss-Prot:Q53JF7]	-	TraesCS4D02G109500	Os11g0167800				Bhanbhro et al., 2024
Transcription factor MYB102 [UniProtKB/Swiss-Prot:Q9LDR8]	MYB	TraesCS2A02G206400	Os07g0558100				Bhanbhro et al., 2024; Zhang et al., 2024
Zinc finger protein ZAT12 [UniProtKB/Swiss-Prot:Q42410]	C2H2	TraesCS5A02G477400	Os03g0820300				Bhanbhro et al., 2024; Zhang et al., 2024
Zinc finger protein ZAT12 [UniProtKB/Swiss-Prot:Q42410]	C2H2	TraesCS5B02G490600	Os03g0820300				Bhanbhro et al., 2024; Zhang et al., 2024
Zinc finger protein ZAT12 [UniProtKB/Swiss-Prot:Q42410]	C2H2	TraesCS5D02G491000	Os03g0820300				Bhanbhro et al., 2024; Zhang et al., 2024
Zinc finger protein 36 [UniProtKB/Swiss-Prot:Q75KE5]	C2H2	TraesCS7A02G160700	Os03g0437200				EnsemblPlants, wGRN
Zinc finger protein ZAT9 [UniProtKB/Swiss-Prot:Q9M202]	C2H2	TraesCS3B02G435800	Os11g0442900				Jin et al., 2013
Zinc finger protein ZAT9 [UniProtKB/Swiss-Prot:Q9M202]	C2H2	TraesCS3D02G397400	Os11g0442900				Jin et al., 2013
Trihelix transcription factor GT-2 [UniProtKB/Swiss-Prot:Q39117]	Trihelix	TraesCS2A02G389200	Os04g0541100				Bhanbhro et al., 2024; Zhang et al., 2024
Ferritin-1, chloroplastic [UniProtKB/Swiss-Prot:P29036]	-	TraesCS5B02G151000	Os12g0106000				Bhanbhro et al., 2024; Zhang et al., 2024
Ferritin-1, chloroplastic [UniProtKB/Swiss-Prot:P29036]	-	TraesCS5D02G157600	Os12g0106000				Bhanbhro et al., 2024; Zhang et al., 2024
Expansin-B6 [UniProtKB/Swiss-Prot:Q7XCA7]	-	TraesCS1B02G225700	Os10g0555600				Bhanbhro et al., 2024
Cold-shock protein CS120 [UniProtKB/Swiss-Prot:P46525]	-	TraesCS6D02G332500	-				Bhanbhro et al., 2024; Zhang et al., 2024
hypothetical protein CFC21_071110 [NR:KAF7064900.1]	-	TraesCS5B02G157600	Os09g0109600				Jin et al., 2013; Zhang et al., 2024
hypothetical protein CFC21_077102 [NR:KAF7071867.1]	-	TraesCS5D02G165000	Os09g0109600				Jin et al., 2013; Zhang et al., 2024
Probable protein phosphatase 2C 68 [UniProtKB/Swiss-Prot:Q0J2L7]	-	TraesCS5A02G183600	Os09g0325700				Mao et al., 2021; Zhang et al., 2024
Probable protein phosphatase 2C 68 [UniProtKB/Swiss-Prot:Q0J2L7]	-	TraesCS5B02G182000	Os09g0325700				Mao et al., 2021; Ma et al., 2017
Probable protein phosphatase 2C 68 [UniProtKB/Swiss-Prot:Q0J2L7]	-	TraesCS5D02G188600	Os09g0325700				Mao et al., 2021; Ma et al., 2017
Probable protein phosphatase 2C 73 [UniProtKB/Swiss-Prot:Q2RBJ6]	-	TraesCS5D02G155800	Os11g0109000				Jin et al., 2013
Serine/threonine-protein kinase RIPK [UniProtKB/Swiss-Prot:Q9ZUF4]	-	TraesCS4A02G010000	Os03g0179400				Jin et al., 2013
Serine/threonine-protein kinase RIPK [UniProtKB/Swiss-Prot:Q9ZUF4]	-	TraesCS4B02G294300	Os03g0179400				Jin et al., 2013
CBL-interacting protein kinase 15 [UniProtKB/Swiss-Prot:Q2RBF0]	-	TraesCS5D02G144800	Os11g0113700				Jin et al., 2013; Zhang et al., 2024
Low temperature-induced protein lt101.1 [UniProtKB/Swiss-Prot:P68179]	-	TraesCS4B02G197300	Os03g0286900				Jin et al., 2013; Zhang et al., 2024
Low temperature-induced protein lt101.1 [UniProtKB/Swiss-Prot:P68179]	-	TraesCS4D02G197700	Os03g0286900				Jin et al., 2013; Zhang et al., 2024
Phosphoinositide phospholipase C 2 [UniProtKB/Swiss-Prot:Q39033]	-	TraesCS1D02G071800	Os05g0127200				Zhang et al., 2024; Deng et al., 2018
Brassinosteroid-responsive RING protein 1 [UniProtKB/Swiss-Prot:Q9XF92]	-	TraesCS6D02G240300	Os02g0682300				wGRN, Zhang et al., 2024
Annexin D7 [UniProtKB/Swiss-Prot:Q9LX07]	-	TraesCS6B02G330100	Os02g0753800				EnsemblPlants, wGRN
Probable inositol oxygenase [UniProtKB/Swiss-Prot:Q5Z8T3]	-	TraesCS7A02G357800	Os06g0561000				wGRN, Zhang et al., 2024
Probable inositol oxygenase [UniProtKB/Swiss-Prot:Q5Z8T3]	-	TraesCS7D02G364900	Os06g0561000				wGRN, Zhang et al., 2024
Calcium-dependent protein kinase 9 [UniProtKB/Swiss-Prot:Q6AVI8]	-	TraesCS4A02G283400	Os03g0688300				wGRN, Zhang et al., 2024
Transcription factor PHYTOCHROME INTERACTING FACTOR-LIKE 13 [UniProtKB/Swiss-Prot:Q10CH5]	bHLH	TraesCS5D02G428400	Os03g0782500				EnsemblPlants, wGRN
Transcription factor ILI5 [UniProtKB/Swiss-Prot:Q6YUX0]	bHLH	TraesCS7A02G185300	Os06g0226500				Jin et al., 2013
Transcription factor ILI5 [UniProtKB/Swiss-Prot:Q6YUX0]	bHLH	TraesCS7B02G090500	Os06g0226500				Jin et al., 2013
Transcription factor ILI5 [UniProtKB/Swiss-Prot:Q6YUX0]	bHLH	TraesCS7D02G187000	Os06g0226500				Jin et al., 2013
Transcription factor bHLH96 [UniProtKB/Swiss-Prot:Q9C7T4]	bHLH	TraesCS6A02G264200	Os02g0691500				Jin et al., 2013
Transcription factor ICE1 [UniProtKB/Swiss-Prot:Q9LSE2]	bHLH	TraesCS7B02G211600	Os11g0523700				Jin et al., 2013
Transcription factor ICE1 [UniProtKB/Swiss-Prot:Q9LSE2]	bHLH	TraesCS7D02G308300	Os11g0523700				Jin et al., 2013
NAC domain-containing protein 21/22 [UniProtKB/Swiss-Prot:Q84TE6]	NAC	TraesCS5A02G049100	Os12g0610600				wGRN, Zhang et al., 2024
NAC domain-containing protein 21/22 [UniProtKB/Swiss-Prot:Q84TE6]	NAC	TraesCS5B02G054200	Os12g0610600				wGRN, Zhang et al., 2024
NAC domain-containing protein 21/22 [UniProtKB/Swiss-Prot:Q84TE6]	NAC	TraesCS5D02G059700	Os12g0610600				wGRN, Zhang et al., 2024
Homeobox-leucine zipper protein HOX22 [UniProtKB/Swiss-Prot:Q7XUJ5]	HD-ZIP	TraesCS2A02G389400	Os04g0541700				Ma et al., 2017
Homeobox-leucine zipper protein HOX24 [UniProtKB/Swiss-Prot:A2X7U1]	HD-ZIP	TraesCS6B02G284300	Os02g0649300				Ma et al., 2017; Zhang et al., 2024
Homeobox-leucine zipper protein HOX24 [UniProtKB/Swiss-Prot:A2X7U1]	HD-ZIP	TraesCS6D02G222600	Os02g0649300				Ma et al., 2017; Zhang et al., 2024
bZIP transcription factor 12 [UniProtKB/Swiss-Prot:Q0JHF1]	bZIP	TraesCS3A02G378700	Os01g0867300				EnsemblPlants, wGRN, Zhang et al., 2024
bZIP transcription factor RISBZ3 [UniProtKB/Swiss-Prot:Q6ETX0]	bZIP	TraesCS7A02G488600	Os06g0662200				Jin et al., 2013
bZIP transcription factor RISBZ3 [UniProtKB/Swiss-Prot:Q6ETX0]	bZIP	TraesCS7B02G391800	Os06g0662200				Jin et al., 2013; Zhang et al., 2024
bZIP transcription factor RISBZ3 [UniProtKB/Swiss-Prot:Q6ETX0]	bZIP	TraesCS7D02G475100	Os06g0662200				Jin et al., 2013; Zhang et al., 2024
BES1/BZR1 homolog protein 1 [UniProtKB/Swiss-Prot:Q9S7F3]	BES1	TraesCS3A02G123500	Os01g0176900				Wang et al., 2023
BES1/BZR1 homolog protein 2 [UniProtKB/Swiss-Prot:Q94A43]	BES1	TraesCS3B02G142600	Os01g0176900				Wang et al., 2023
Protein BRASSINAZOLE-RESISTANT 2 [UniProtKB/Swiss-Prot:Q9LN63]	BES1	TraesCS3D02G125100	Os01g0176900				Wang et al., 2023
Probable WRKY transcription factor 46 [UniProtKB/Swiss-Prot:Q9SKD9]	WRKY	TraesCS1A02G300900	Os05g0478400				Ye et al., 2021
WRKY transcription factor WRKY76 [UniProtKB/Swiss-Prot:Q6IEK5]	WRKY	TraesCS5A02G225600	Os09g0417600				Ye et al., 2021; Zhang et al., 2024
WRKY transcription factor WRKY28 [UniProtKB/Swiss-Prot:Q0DAJ3]	WRKY	TraesCS7A02G508800	Os06g0649000				Jin et al., 2013
Heat stress transcription factor B-2a [UniProtKB/Swiss-Prot:Q7XRX3]	HSF	TraesCS2A02G401600	Os04g0568700				Jin et al., 2013
Heat stress transcription factor B-2a [UniProtKB/Swiss-Prot:Q7XRX3]	HSF	TraesCS2B02G419600	Os04g0568700				Jin et al., 2013
Heat stress transcription factor B-2a [UniProtKB/Swiss-Prot:Q7XRX3]	HSF	TraesCS2D02G399000	Os04g0568700				Jin et al., 2013
Heat stress transcription factor A-2d [UniProtKB/Swiss-Prot:Q8H7Y6]	HSF	TraesCS4D02G276500	Os03g0161900				Jin et al., 2013
Heat stress transcription factor B-2b [UniProtKB/Swiss-Prot:Q6Z9C8]	HSF	TraesCS7A02G270100	Os08g0546800				Jin et al., 2013; Zhang et al., 2024
Heat stress transcription factor B-2b [UniProtKB/Swiss-Prot:Q6Z9C8]	HSF	TraesCS7B02G168300	Os08g0546800				Jin et al., 2013; Zhang et al., 2024
Heat stress transcription factor B-2b [UniProtKB/Swiss-Prot:Q6Z9C8]	HSF	TraesCS7D02G270600	Os08g0546800				Jin et al., 2013; Zhang et al., 2024
Dehydration-responsive element-binding protein 1C [UniProtKB/Swiss-Prot:Q9LWV3]	ERF	TraesCS7A02G057800	Os06g0127100				Jin et al., 2013; Zhang et al., 2024
Dehydration-responsive element-binding protein 1C [UniProtKB/Swiss-Prot:Q9LWV3]	ERF	TraesCS7D02G052500	Os06g0127100				Jin et al., 2013; Zhang et al., 2024
Dehydration-responsive element-binding protein 1C [UniProtKB/Swiss-Prot:Q9LWV3]	ERF	TraesCS7D02G052600	Os06g0127100				Jin et al., 2013
Dehydration-responsive element-binding protein 1C [UniProtKB/Swiss-Prot:Q9LWV3]	ERF	TraesCS2D02G015200	Os06g0127100				Jin et al., 2013
Transcription factor MYB44 [UniProtKB/Swiss-Prot:Q9FDW1]	MYB	TraesCS6A02G173800	Os02g0187700				Jin et al., 2013
Transcription factor MYB44 [UniProtKB/Swiss-Prot:Q9FDW1]	MYB	TraesCS6B02G201700	Os02g0187700				Jin et al., 2013; Zhang et al., 2024
Transcription factor MYB44 [UniProtKB/Swiss-Prot:Q9FDW1]	MYB	TraesCS6D02G162900	Os02g0187700				Jin et al., 2013
Transcription factor MYB101 [UniProtKB/Swiss-Prot:O80883]	MYB	TraesCS7A02G130700	Os08g0433400				Jin et al., 2013
Transcription factor MYB101 [UniProtKB/Swiss-Prot:O80883]	MYB	TraesCS7D02G130100	Os08g0433400				Jin et al., 2013
Scarecrow-like protein 32 [UniProtKB/Swiss-Prot:Q9SN22]	GRAS	TraesCS2A02G194600	Os07g0589200				Jin et al., 2013
Scarecrow-like protein 32 [UniProtKB/Swiss-Prot:Q9SN22]	GRAS	TraesCS2B02G212300	Os07g0589200				Jin et al., 2013
Scarecrow-like protein 32 [UniProtKB/Swiss-Prot:Q9SN22]	GRAS	TraesCS2D02G193300	Os07g0589200				Jin et al., 2013
L-ascorbate oxidase [UniProtKB/Swiss-Prot:P24792]	-	TraesCS7D02G361200	Os06g0567900				Zhang et al., 2024
Dehydrin DHN3 [UniProtKB/Swiss-Prot:P12948]	-	TraesCS6A02G350700	Os11g0454300				Jin et al., 2013; Zhang et al., 2024
Dehydrin DHN2 [UniProtKB/Swiss-Prot:P12952]	-	TraesCS5A02G369800	Os11g0454000				Zhang et al., 2024
Dehydrin DHN2 [UniProtKB/Swiss-Prot:P12952]	-	TraesCS5B02G372100	Os11g0454000				Zhang et al., 2024
Late embryogenesis abundant protein Lea14-A [UniProtKB/Swiss-Prot:P46518]	-	TraesCS3A02G150800	Os01g0225600				Jin et al., 2013; Zhang et al., 2024
Galactinol synthase 2 [UniProtKB/Swiss-Prot:Q9FXB2]	-	TraesCS2D02G093100	Os07g0687900				Jin et al., 2013; Zhang et al., 2024
Probable trehalose-phosphate phosphatase 1 [UniProtKB/Swiss-Prot:Q75WV3]	-	TraesCS6B02G276300	Os02g0661100				Jin et al., 2013
References
Bhanbhro, N., Wang, H.-J., Yang, H., Xu, X.-J., Jakhar, A.M., Shalmani, A., Zhang, R.-X., Bakhsh, Q., Akbar, G., Jakhro, M.I., Khan, Y. and Chen, K.-M. (2024). Revisiting the molecular mechanisms and adaptive strategies associated with drought stress tolerance in common wheat (Triticum aestivum L.). Plant Stress, [online] 11, p.100298. doi:https://doi.org/10.1016/j.stress.2023.100298.
Deng, X., Yuan, S., Cao, H., Lam, S.M., Shui, G., Hong, Y. and Wang, X. (2018). Phosphatidylinositol-hydrolyzing phospholipase C4 modulates rice response to salt and drought. Plant, Cell & Environment, 42(2), pp.536–548. doi:https://doi.org/10.1111/pce.13437.
Jin, Y., Yang, H., Wei, Z., Ma, H. and Ge, X. (2013). Rice male development under drought stress: phenotypic changes and stage-dependent transcriptomic reprogramming. Molecular Plant, 6(5), pp.1630–1645. doi:https://doi.org/10.1093/mp/sst067.
Ma, J., Li, R., Wang, H., Li, D., Wang, X., Zhang, Y., Zhen, W., Duan, H., Yan, G. and Li, Y. (2017). Transcriptomics analyses reveal wheat responses to drought stress during reproductive stages under field conditions. Frontiers in Plant Science, 8. doi:https://doi.org/10.3389/fpls.2017.00592.
Mao, H., Jian, C., Cheng, X., Chen, B., Mei, F., Li, F., Zhang, Y., Li, S., Du, L., Li, T., Hao, C., Wang, X., Zhang, X. and Kang, Z. (2021). The wheat ABA receptor gene TaPYL1‐1B contributes to drought tolerance and grain yield by increasing water‐use efficiency. Plant Biotechnology Journal, 20(5), pp.846–861. doi:https://doi.org/10.1111/pbi.13764.
Wang, D., Zuo, J., Liu, S., Wang, W., Lu, Q., Hao, X., Fang, Z., Liang, T., Sun, Y., Guo, C., Zhao, C. and Tang, Y. (2023). BRI1 EMS SUPPRESSOR1 genes regulate abiotic stress and anther development in wheat (Triticum aestivum L.). Frontiers in Plant Science, 14. doi:https://doi.org/10.3389/fpls.2023.1219856.
Ye, H., Qiao, L., Guo, H., Guo, L., Ren, F., Bai, J. and Wang, Y. (2021). Genome-wide identification of wheat WRKY gene family reveals that TaWRKY75-A is referred to drought and salt resistances. Frontiers in Plant Science, 12. doi:https://doi.org/10.3389/fpls.2021.663118.
Zhang, Z., Qu, Y., Ma, F., Lv, Q., Zhu, X., Guo, G., Li, M., Yang, W., Que, B., Zhang, Y., He, T., Qiu, X., Deng, H., Song, J., Liu, Q., Wang, B., Ke, Y., Bai, S., Li, J. and Lv, L. (2024). Integrating high‐throughput phenotyping and genome‐wide association studies for enhanced drought resistance and yield prediction in wheat. New Phytologist, 243(5), pp.1758–1775. doi:https://doi.org/10.1111/nph…
